# Supplementary material for: Waterless structures in the Protein Data Bank
Source: IUCrJ. 2024 Oct 28;11(Pt 6):966–76. doi: 10.1107/S2052252524009928 (PMC11533996; doi:10.1107/S2052252524009928)
Supplement: Supplementary file 1 [file m-11-00966-sup1.xlsx]

## Sheet: rcsb_pdb_custom_report_20240508
Entry id	Structure Author	Collection Temperature	Experimental Method	Percent Solvent Content	Group ID	Release Date	Number of Non-Hydrogen Atoms per Deposited Model	Total Number of Polymer Residues per Deposited Model	Number of Water Molecules per Deposited Model	Molecular Weight per Deposited Model	Resolution (Å)	Entry Polymer Types	DOI	R Free	R Work	Reflections For Refinement	Structure Title	Space Group	R Value for Merging Intensities (Observed)
155c	Timkovich, R.		X-RAY DIFFRACTION	36.55		1976-08-20	1017	135		14.89	2.5	Protein (only)					THE STRUCTURE OF PARACOCCUS DENITRIFICANS CYTOCHROME C550	P 21 21 21
171l	Heinz, D., Matthews, B.W.		X-RAY DIFFRACTION	50.67		1995-07-10	1288	164		18.57	2.5	Protein (only)	10.1006/jmbi.1995.0396			3674	PROTEIN FLEXIBILITY AND ADAPTABILITY SEEN IN 25 CRYSTAL FORMS OF T4 LYSOZYME	P 21 21 2
1a14	Malby, R.L., Mccoy, A.J., Kortt, A.A., Hudson, P.J., Colman, P.M.	283	X-RAY DIFFRACTION	70		1998-05-13	4912	612		70.07	2.5	Protein/Oligosaccharide	10.1006/jmbi.1998.1794	0.27	0.2	27957	COMPLEX BETWEEN NC10 ANTI-INFLUENZA VIRUS NEURAMINIDASE SINGLE CHAIN ANTIBODY WITH A 5 RESIDUE LINKER AND INFLUENZA VIRUS NEURAMINIDASE	I 4 2 2	0.118
1a1q	Love, R.A., Parge, H.E., Wickersham, J.A., Hostomsky, Z., Habuka, N., Moomaw, E.W., Adachi, T., Hostomska, Z.	100	X-RAY DIFFRACTION	62		1998-03-25	534	567		59.88	2.4	Protein (only)	10.1016/S0092-8674(00)81350-1	0.32	0.225	25000	HEPATITIS C VIRUS NS3 PROTEINASE	H 3 2
1a59	Russell, R.J.M., Gerike, U., Danson, M.J., Hough, D.W., Taylor, G.L.	100	X-RAY DIFFRACTION	54		1999-03-30	2951	378		42.71	2.09	Protein (only)	10.1016/S0969-2126(98)00037-9	0.236	0.184	27063	COLD-ACTIVE CITRATE SYNTHASE	P 65 2 2	0.05
1a85	Brandstetter, H., Roedern, E.G.V., Grams, F., Engh, R.A.	283	X-RAY DIFFRACTION	47		1999-04-27	1279	158		18.22	2	Protein (only)					MMP8 WITH MALONIC AND ASPARAGINE BASED INHIBITOR	P 21 21 21
1a86	Brandstetter, H., Roedern, E.G.V., Grams, F., Engh, R.A.	283	X-RAY DIFFRACTION	47		1999-05-04	1278	158		18.2	2	Protein (only)					MMP8 WITH MALONIC AND ASPARTIC ACID BASED INHIBITOR	P 21 21 21
1a9n	Price, S.R., Evans, P.R., Nagai, K.	100	X-RAY DIFFRACTION	42		1998-09-23	5188	592		78	2.38	Protein/NA	10.1038/29234	0.328	0.282	32138	CRYSTAL STRUCTURE OF THE SPLICEOSOMAL U2B''-U2A' PROTEIN COMPLEX BOUND TO A FRAGMENT OF U2 SMALL NUCLEAR RNA	P 21 21 2	0.061
1ab1	Teeter, M.M., Yamano, A.	150	X-RAY DIFFRACTION	30.37		1997-08-12	355	46		4.77	0.89	Protein (only)	10.1074/jbc.272.15.9597			19803	SI FORM CRAMBIN	P 1 21 1	0.04
1abn	Borhani, D.W., Harter, T.M., Petrash, J.M.		X-RAY DIFFRACTION	48.31		1994-01-31	349	315		36.5	2.4	Protein (only)					THE CRYSTAL STRUCTURE OF THE ALDOSE REDUCTASE NADPH BINARY COMPLEX	I 2 2 2
1acx	Pletnev, V.Z., Kuzin, A.P.		X-RAY DIFFRACTION	47.38		1983-03-09	721	108		10.33	2	Protein (only)					ACTINOXANTHIN STRUCTURE AT THE ATOMIC LEVEL (RUSSIAN)	P 21 21 21
1ae4	El-Kabbani, O.	293	X-RAY DIFFRACTION	43		1998-03-11	396	325		37.68	2.4	Protein (only)	10.1002/(SICI)1097-0134(199710)29:2<186::AID-PROT6>3.0.CO;2-B		0.19	10907	ALDEHYDE REDUCTASE COMPLEXED WITH COFACTOR AND INHIBITOR, ALPHA CARBON ATOMS ONLY	P 65 2 2	0.109
1ags	Zeng, K., Rose, J.P., Wang, B.C.		X-RAY DIFFRACTION	52.55		1995-07-10	494	442		52.16	2.5	Protein (only)	10.1002/prot.340200306		0.31	11851	A SURFACE MUTANT (G82R) OF A HUMAN ALPHA-GLUTATHIONE S-TRANSFERASE SHOWS DECREASED THERMAL STABILITY AND A NEW MODE OF MOLECULAR ASSOCIATION IN THE CRYSTAL	P 21 21 21	0.0996
1aia	Jaeger, J., Jansonius, J.N.		X-RAY DIFFRACTION	60.66		1994-10-15	6172	792		87.75	2.2	Protein (only)	10.1021/bi00002a004		0.21	49125	STRUCTURAL BASIS FOR THE CATALYTIC ACTIVITY OF ASPARTATE AMINOTRANSFERASE K258H LACKING THE PYRIDOXAL-5'-PHOSPHATE BINDING LYSINE RESIDUE	P 1 21 1
1aic	Jaeger, J., Jansonius, J.N.		X-RAY DIFFRACTION	60.63		1994-10-15	6182	792		87.94	2.4	Protein (only)	10.1021/bi00002a004		0.191	39276	STRUCTURAL BASIS FOR THE CATALYTIC ACTIVITY OF ASPARTATE AMINOTRANSFERASE K258H LACKING THE PYRIDOXAL-5'-PHOSPHATE BINDING LYSINE RESIDUE	P 1 21 1
1ain	Kim, S.-H.		X-RAY DIFFRACTION	56.4		1993-07-15	320	314		35.33	2.5	Protein (only)			0.163		CRYSTAL STRUCTURE OF HUMAN ANNEXIN I AT 2.5 ANGSTROMS RESOLUTION	P 21 21 21
1aj7	Wedemayer, G.J., Wang, L.H., Patten, P.A., Schultz, P.G., Stevens, R.C.	100	X-RAY DIFFRACTION	42.29		1997-11-12	3290	431		46.83	2.1	Protein (only)	10.1126/science.276.5319.1665	0.258	0.217	23005	IMMUNOGLOBULIN 48G7 GERMLINE FAB ANTIBODY COMPLEXED WITH HAPTEN 5-(PARA-NITROPHENYL PHOSPHONATE)-PENTANOIC ACID. AFFINITY MATURATION OF AN ESTEROLYTIC ANTIBODY	P 1 21 1	0.069
1aja	Dealwis, C.G., Chen, L., Abad-Zapatero, C.		X-RAY DIFFRACTION	62.78		1995-11-14	6352	898		94.07	2.5	Protein (only)	10.1021/bi00043a001		0.162	34945	THREE-DIMENSIONAL STRUCTURE OF THE D153G MUTANT OF E. COLI ALKALINE PHOSPHATASE: A MUTANT WITH WEAKER MAGNESIUM BINDING AND INCREASED CATALYTIC ACTIVITY	I 2 2 2	0.08
1ald	Watson, H.C.		X-RAY DIFFRACTION	56.72		1992-01-15	2763	363		39.34	2	Protein (only)	10.1016/0022-2836(91)90650-U		0.22	21427	ACTIVITY AND SPECIFICITY OF HUMAN ALDOLASES	P 64 2 2
1ang	Acharya, K.R., Allen, S., Shapiro, R., Riordan, J.F., Vallee, B.L.		X-RAY DIFFRACTION	63.21		1995-04-20	993	123		14.17	2.4	Protein (only)	10.1073/pnas.91.8.2915		0.22	6609	CRYSTAL STRUCTURE OF HUMAN ANGIOGENIN REVEALS THE STRUCTURAL BASIS FOR ITS FUNCTIONAL DIVERGENCE FROM RIBONUCLEASE	C 2 2 21
1aob	Stout, T.J., Sage, C.R., Stroud, R.M.	298	X-RAY DIFFRACTION	58.1		1998-07-01	2173	264		30.87	2.1	Protein (only)	10.1016/S0969-2126(98)00086-0	0.243	0.193	20152	E. COLI THYMIDYLATE SYNTHASE COMPLEXED WITH DDURD	I 21 3	0.098
1axq	Stout, C.D.	291	X-RAY DIFFRACTION	59.9		1998-01-28	856	106		12.71	2.1	Protein (only)			0.255	7446	FERRICYANIDE OXIDIZED FDI	P 41 21 2
1ay1	Murali, R., Helmer-Citterich, M., Sharkey, D.J., Scalice, E.R., Daiss, J.L., Sullivan, M.A., Murthy, H.M.K.	293	X-RAY DIFFRACTION	56		1998-05-13	3282	423		46.67	2.2	Protein (only)	10.1093/protein/11.2.79	0.288	0.196	19212	ANTI TAQ FAB TP7	P 1 21 1	0.078
1b09	Thompson, D., Pepys, M.B., Wood, S.P.	100	X-RAY DIFFRACTION	76		1999-12-03	8225	1030		116.66	2.5	Protein (only)	10.1016/S0969-2126(99)80023-9	0.242	0.196	86545	HUMAN C-REACTIVE PROTEIN COMPLEXED WITH PHOSPHOCHOLINE	P 41 21 2	0.068
1bgt	Vrielink, A., Rueger, W., Driessen, H.P.C., Freemont, P.S.		X-RAY DIFFRACTION	53.25		1994-09-30	329	351		40.72	2.2	Protein (only)			0.194	18758	CRYSTAL STRUCTURE OF THE DNA MODIFYING ENZYME BETA-GLUCOSYLTRANSFERASE IN THE PRESENCE AND ABSENCE OF THE SUBSTRATE URIDINE DIPHOSPHOGLUCOSE	P 21 21 2
1bgu	Vrielink, A., Rueger, W., Driessen, H.P.C., Freemont, P.S.		X-RAY DIFFRACTION	52.14		1994-10-15	353	351		41.12	2.2	Protein (only)			0.191	20885	CRYSTAL STRUCTURE OF THE DNA MODIFYING ENZYME BETA-GLUCOSYLTRANSFERASE IN THE PRESENCE AND ABSENCE OF THE SUBSTRATE URIDINE DIPHOSPHOGLUCOSE	P 21 21 2
1bj5	Curry, S., Mandelkow, H., Brick, P., Franks, N.	298	X-RAY DIFFRACTION	54		1998-11-04	4544	585		67.71	2.5	Protein (only)	10.1038/1869	0.279	0.2244	21834	HUMAN SERUM ALBUMIN COMPLEXED WITH MYRISTIC ACID	C 1 2 1	0.084
1bmq	Okamoto, Y., Anan, H., Nakai, E., Morihira, K., Yonetoku, Y., Kurihara, H., Katayama, N., Sakashita, H., Terai, Y., Takeuchi, M., Shibanuma, T., Isomura, Y.	293	X-RAY DIFFRACTION	57.65		1998-07-29	2070	255		29.61	2.5	Protein (only)		0.317	0.233	10838	CRYSTAL STRUCTURE OF THE COMPLEX OF INTERLEUKIN-1BETA CONVERTING ENZYME (ICE) WITH A PEPTIDE BASED INHIBITOR, (3S )-N-METHANESULFONYL-3-({1-[N-(2-NAPHTOYL)-L-VALYL]-L-PROLYL }AMINO)-4-OXOBUTANAMIDE	P 43 21 2	0.097
1bol	Kurihara, H., Nakamura, K.T.	293	X-RAY DIFFRACTION	45.46		1998-08-12	1688	222		24.1	2	Protein (only)	10.1006/jmbi.1996.0025		0.185	11745	THE CRYSTAL STRUCTURE OF RIBONUCLEASE RH FROM RHIZOPUS NIVEUS AT 2.0 A RESOLUTION	P 21 21 21	0.0334
1bpq	Sundaralingam, M.		X-RAY DIFFRACTION	45.56		1993-10-31	957	123		13.85	1.8	Protein (only)	10.1021/bi00115a010		0.186		PHOSPHOLIPASE A2 ENGINEERING. X-RAY STRUCTURAL AND FUNCTIONAL EVIDENCE FOR THE INTERACTION OF LYSINE-56 WITH SUBSTRATES	P 31 2 1
1bq4	Rigden, D.J., Phillips, S.E.V., Fothergill-Gilmore, L.A.	100	X-RAY DIFFRACTION	57.1		1998-08-26	7521	984		110.7	2.5	Protein (only)	10.1006/jmbi.1999.2848	0.254	0.204	49347	SACCHAROMYCES CEREVISIAE PHOSPHOGLYCERATE MUTASE IN COMPLEX WITH BENZENE HEXACARBOXYLATE	P 1 21 1	0.097
1bry	Klei, H.E., Chang, C.Y.	100	X-RAY DIFFRACTION	53		1998-03-04	3822	496		54.41	2.1	Protein (only)	10.1021/bi962474+	0.298	0.237	30733	BRYODIN TYPE I RIP	P 21 21 21	0.043
1bsf	Stout, T.J., Schellenberger, U., Santi, D.V., Stroud, R.M.	287	X-RAY DIFFRACTION	60.3		1999-01-13	4602	556		65.43	2.2	Protein (only)	10.1021/bi981270l	0.301	0.195	32200	THERMOSTABLE THYMIDYLATE SYNTHASE A FROM BACILLUS SUBTILIS	P 21 21 21
1buc	Djordjevic, S., Pace, C.P., Stankovich, M.T., Kim, J.J.P.		X-RAY DIFFRACTION	54.32		1995-04-20	6032	766		86.18	2.5	Protein (only)	10.1021/bi00007a009		0.193	26003	THREE-DIMENSIONAL STRUCTURE OF BUTYRYL-COA DEHYDROGENASE FROM MEGASPHAERA ELSDENII	P 4 2 2
1bvu	Baker, P.J., Britton, K.L., Yip, K.S., Stillman, T.J., Rice, D.W.	293	X-RAY DIFFRACTION	57.33		1999-09-18	19566	2508		279.99	2.5	Protein (only)	10.1006/jmbi.1999.3205			96460	GLUTAMATE DEHYDROGENASE FROM THERMOCOCCUS LITORALIS	C 1 2 1	0.042
1c0b	Bell, J.A.	298	X-RAY DIFFRACTION			1999-10-14	976	128		14.35	1.9	Protein (only)		0.272	0.206	5507	BOVINE PANCREATIC RIBONUCLEASE A DESICCATED FOR 2.5 DAYS	P 21 21 21	0.06
1c53	Nakagawa, A., Higuchi, Y., Yasuoka, N., Katsube, Y., Yaga, T.		X-RAY DIFFRACTION	56.1		1993-10-31	122	79		9.03	1.8	Protein (only)				8855	S-CLASS CYTOCHROMES C HAVE A VARIETY OF FOLDING PATTERNS: STRUCTURE OF CYTOCHROME C-553 FROM DESULFOVIBRIO VULGARIS DETERMINED BY THE MULTI-WAVELENGTH ANOMALOUS DISPERSION METHOD	P 43 21 2
1c77	Rao, Z., Jiang, F., Liu, Y., Zhang, X., Chen, Y., Bartlam, M., Song, H., Ding, Y.	298	X-RAY DIFFRACTION	42.76		2000-08-01	2084	272		30.98	2.3	Protein (only)	10.1046/j.0014-2956.2001.02706.x	0.267	0.198	11954	STAPHYLOKINASE (SAK) DIMER	P 21 21 21	0.046
1c78	Rao, Z., Jiang, F., Liu, Y., Zhang, X., Chen, Y., Bartlam, M., Song, H., Ding, Y.	298	X-RAY DIFFRACTION	42.76		2000-08-01	2084	272		30.98	2.3	Protein (only)	10.1046/j.0014-2956.2001.02706.x	0.267	0.198	11954	STAPHYLOKINASE (SAK) DIMER	P 21 21 21	0.046
1c79	Rao, Z., Jiang, F., Liu, Y., Zhang, X., Chen, Y., Bartlam, M., Song, H., Ding, Y.	298	X-RAY DIFFRACTION	42.76		2000-08-01	2084	272		30.98	2.3	Protein (only)	10.1046/j.0014-2956.2001.02706.x	0.267	0.198	11954	STAPHYLOKINASE (SAK) DIMER	P 21 21 21	0.046
1cau	Ko, T-P., Ng, J.D., Day, J., Greenwood, A., McPherson, A.		X-RAY DIFFRACTION	48.41		1993-10-31	2930	365		41.61	2.3	Protein (only)	10.1107/S0907444993004056			14221	DETERMINATION OF THREE CRYSTAL STRUCTURES OF CANAVALIN BY MOLECULAR REPLACEMENT	P 21 3
1cbn	Teeter, M.M., Roe, S.M., Heo, N.H.		X-RAY DIFFRACTION	30.9		1994-01-31	405	48		4.77	0.83	Protein (only)	10.1006/jmbi.1993.1143				ATOMIC RESOLUTION (0.83 ANGSTROMS) CRYSTAL STRUCTURE OF THE HYDROPHOBIC PROTEIN CRAMBIN AT 130 K	P 1 21 1
1cc5	Stout, C.D., Carter, D.C.		X-RAY DIFFRACTION	40.81		1984-10-29	611	83		8.8	2.5	Protein (only)	10.1016/0022-2836(85)90380-8		0.29	1938	CRYSTAL STRUCTURE OF AZOTOBACTER CYTOCHROME C5 AT 2.5 ANGSTROMS RESOLUTION	C 1 2 1
1cde	Almassy, R.J., Janson, C.A., Kan, C.-C., Hostomska, Z.		X-RAY DIFFRACTION	53.26		1993-10-31	6668	848		95.96	2.5	Protein (only)	10.1073/pnas.89.13.6114		0.25		STRUCTURES OF APO AND COMPLEXED ESCHERICHIA COLI GLYCINAMIDE RIBONUCLEOTIDE TRANSFORMYLASE	P 1
1cer	Tanner, J.J., Hecht, R.M., Krause, K.L.		X-RAY DIFFRACTION	56.05		1996-03-08	20226	2648		292.84	2.5	Protein (only)	10.1021/bi951988q		0.205	80657	DETERMINANTS OF ENZYME THERMOSTABILITY OBSERVED IN THE MOLECULAR STRUCTURE OF THERMUS AQUATICUS D-GLYCERALDEHYDE-3-PHOSPHATE DEHYDROGENASE AT 2.5 ANGSTROMS RESOLUTION	P 21 21 21	0.0565
1cev	Bewley, M.C., Jeffrey, P.D., Patchett, M.L., Kanyo, Z.F., Baker, E.N.	113	X-RAY DIFFRACTION	50		1999-04-16	13668	1794		195.52	2.4	Protein (only)	10.1016/S0969-2126(99)80056-2	0.265	0.205	60117	ARGINASE FROM BACILLUS CALDOVELOX, NATIVE STRUCTURE AT PH 5.6	P 21 21 21	0.071
1chg	Freer, S.T., Kraut, J., Robertus, J.D., Wright, H.T., Xuong, N.H.		X-RAY DIFFRACTION	50.65		1976-11-22	1643	245		25.69	2.5	Protein (only)	10.1021/bi00811a022		0.43		CHYMOTRYPSINOGEN,2.5 ANGSTROMS CRYSTAL STRUCTURE, COMPARISON WITH ALPHA-CHYMOTRYPSIN,AND IMPLICATIONS FOR ZYMOGEN ACTIVATION	P 21 21 21
1cly	Sheriff, S., Bajorath, J.	295	X-RAY DIFFRACTION	56		1996-08-01	3395	438		48.54	2.5	Protein/Oligosaccharide	10.1038/nsb0695-466	0.298	0.238	17177	IGG FAB (HUMAN IGG1, KAPPA) CHIMERIC FRAGMENT (CBR96) COMPLEXED WITH LEWIS Y NONOATE METHYL ESTER	P 43 21 2	0.059
1cn3	Chen, X., Stehle, T., Harrison, S.C.	300	X-RAY DIFFRACTION	71.21		1999-06-09	11261	1444		160.31	2.2	Protein (only)	10.1093/emboj/17.12.3233	0.26	0.23	25000	INTERACTION OF POLYOMAVIRUS INTERNAL PROTEIN VP2 WITH MAJOR CAPSID PROTEIN VP1 AND IMPLICATIONS FOR PARTICIPATION OF VP2 IN VIRAL ENTRY	P 31 2 1	0.09
1cnr	Yamano, A., Teeter, M.M.		X-RAY DIFFRACTION	29.34		1994-08-31	362	46		4.78	1.05	Protein (only)					CORRELATED DISORDER OF THE PURE PRO22(SLASH)LEU25 FORM OF CRAMBIN AT 150K REFINED TO 1.05 ANGSTROMS RESOLUTION	P 1 21 1
1crn	Hendrickson, W.A., Teeter, M.M.		X-RAY DIFFRACTION	32.16		1981-07-28	327	46		4.74	1.5	Protein (only)	10.1073/pnas.81.19.6014				WATER STRUCTURE OF A HYDROPHOBIC PROTEIN AT ATOMIC RESOLUTION. PENTAGON RINGS OF WATER MOLECULES IN CRYSTALS OF CRAMBIN	P 1 21 1
1ctr	Cook, W.J., Walter, L.J., Walter, M.R.		X-RAY DIFFRACTION	52.61		1994-12-20	1140	148		17.29	2.45	Protein (only)	10.1021/bi00255a006		0.222	5060	DRUG BINDING BY CALMODULIN: CRYSTAL STRUCTURE OF A CALMODULIN-TRIFLUOPERAZINE COMPLEX	P 32 2 1
1cwn	El-Kabbani, O.	108	X-RAY DIFFRACTION	45		1998-02-04	372	324		37.2	2	Protein (only)			0.2	20127	CRYSTAL STRUCTURE OF PORCINE ALDEHYDE REDUCTASE HOLOENZYME	P 65 2 2	0.03
1czd	Moarefi, I., Jeruzalmi, D., Turner, J., O'Donnell, M., Kuriyan, J.	90	X-RAY DIFFRACTION	58.33		2000-03-03	5250	684		74.64	2.45	Protein (only)	10.1006/jmbi.1999.3511	0.259	0.232	28409	CRYSTAL STRUCTURE OF THE PROCESSIVITY CLAMP GP45 FROM BACTERIOPHAGE T4	P 21 21 21	0.096
1dev	Shi, Y., Wu, G.	100	X-RAY DIFFRACTION	57.99		2000-01-21	3643	474		52.82	2.2	Protein (only)	10.1126/science.287.5450.92	0.276	0.218	31296	CRYSTAL STRUCTURE OF SMAD2 MH2 DOMAIN BOUND TO THE SMAD-BINDING DOMAIN OF SARA	P 31 2 1	0.039
1dfg	Baldock, C., Rafferty, J.B., Rice, D.W.	298	X-RAY DIFFRACTION	54.8		1998-01-28	3930	522		57.45	2.5	Protein (only)	10.1126/science.274.5295.2107		0.173	20204	X-RAY STRUCTURE OF ESCHERICHIA COLI ENOYL REDUCTASE WITH BOUND NAD AND BENZO-DIAZABORINE	P 61 2 2	0.057
1dfh	Baldock, C., Rafferty, J.B., Rice, D.W.	298	X-RAY DIFFRACTION	55.6		1998-01-28	3936	522		57.39	2.2	Protein (only)	10.1126/science.274.5295.2107		0.194	30825	X-RAY STRUCTURE OF ESCHERICHIA COLI ENOYL REDUCTASE WITH BOUND NAD AND THIENO-DIAZABORINE	P 61 2 2	0.058
1dg9	Zhang, M., Zhou, M., Van Etten, R.L., Stauffacher, C.V.	298	X-RAY DIFFRACTION	43.54		1999-12-08	1271	157		18.18	1.9	Protein (only)	10.1021/bi961804n			11869	CRYSTAL STRUCTURE OF BOVINE LOW MOLECULAR WEIGHT PTPASE COMPLEXED WITH HEPES	C 1 2 1	0.065
1djo	Ortlund, E., Lacount, M.W., Lewinski, K., Lebioda, L.	298	X-RAY DIFFRACTION	52.44		2000-01-24	4988	660		71.12	2	Protein (only)	10.1021/bi991797d	0.238	0.214	37236	Crystal structure of Pseudomonas 7A Glutaminase-asparaginase with the inhibitor donv covalently bound in the active site	C 2 2 21	0.078
1dmp	Chang, C.-H.		X-RAY DIFFRACTION	44		1997-11-12	1554	198		22.08	2	Protein (only)	10.1016/S1074-5521(96)90110-6		0.21	8433	STRUCTURE OF HIV-1 PROTEASE COMPLEX	P 61
1dqg	Liu, Y., Chirino, A.J., Misulovin, Z., Leteux, C., Feizi, T., Nussenzweig, M.C., Bjorkman, P.J.	120	X-RAY DIFFRACTION	52.57		2000-05-10	1090	135		15.65	1.7	Protein (only)	10.1084/jem.191.7.1105	0.208	0.196	18132	CRYSTAL STRUCTURE OF THE CYSTEINE RICH DOMAIN OF MANNOSE RECEPTOR	P 21 21 21	0.055
1dth	Botos, I., Scapozza, L., Zhang, D., Liotta, L.A., Meyer, E.F.		X-RAY DIFFRACTION	52.23		1997-02-12	3250	406		47.72	2	Protein (only)	10.1073/pnas.93.7.2749		0.168	36261	METALLOPROTEASE	P 65
1e4y	Mueller, C.W., Schulz, G.E.	279	X-RAY DIFFRACTION	56.84		2000-08-04	3428	428		49.19	1.85	Protein (only)	10.1002/prot.340150106		0.178	7261	Mutant P9L of adenylate kinase from E. coli, modified in the Gly-loop	P 1 21 1	0.1
1e8w	Walker, E.H., Pacold, M.E., Perisic, O., Stephens, L., Hawkins, P.T., Wymann, M.P., Williams, R.L.	100	X-RAY DIFFRACTION	54.85		2000-11-17	6915	961		110.25	2.5	Protein (only)	10.1016/S1097-2765(05)00089-4	0.33	0.265	34614	Structure determinants of phosphoinositide 3-kinase inhibition by wortmannin, LY294002, quercetin, myricetin and staurosporine	C 1 2 1	0.059
1eap	Zhou, G.W., Guo, J., Huang, W., Scanlan, T.S., Fletterick, R.J.		X-RAY DIFFRACTION	56.71		1994-12-20	3287	429		46.76	2.4	Protein (only)			0.186	13531	CRYSTAL STRUCTURE OF A CATALYTIC ANTIBODY WITH A SERINE PROTEASE ACTIVE SITE	P 1 21 1
1ejg	Jelsch, C., Teeter, M.M., Lamzin, V., Pichon-Lesme, V., Blessing, B., Lecomte, C.	100	X-RAY DIFFRACTION	30		2000-04-05	424	48		4.74	0.54	Protein (only)	10.1073/pnas.97.7.3171	0.094	0.09	100989	CRAMBIN AT ULTRA-HIGH RESOLUTION: VALENCE ELECTRON DENSITY.	P 1 21 1	0.055
1eut	Gaskell, A., Crennell, S.J., Taylor, G.L.		X-RAY DIFFRACTION	52		1997-01-11	4536	605		64.67	2.5	Protein (only)	10.1016/S0969-2126(01)00255-6		0.214	18632	SIALIDASE, LARGE 68KD FORM, COMPLEXED WITH GALACTOSE	P 1 21 1	0.039
1euu	Gaskell, A., Crennell, S.J., Taylor, G.L.		X-RAY DIFFRACTION	52		1997-01-11	4548	605		64.85	2.5	Protein (only)	10.1016/S0969-2126(01)00255-6		0.228	15102	SIALIDASE OR NEURAMINIDASE, LARGE 68KD FORM	P 1 21 1	0.054
1euz	Nakasako, M.	110	X-RAY DIFFRACTION	69.03		2001-04-25	19422	2514		282.18	2.25	Protein (only)	10.1021/bi002482x	0.25	0.187	183797	GLUTAMATE DEHYDROGENASE FROM THERMOCOCCUS PROFUNDUS IN THE UNLIGATED STATE	P 1 21 1	0.072
1ezg	Liou, Y.-C., Tocilj, A., Davies, P.L., Jia, Z.	100	X-RAY DIFFRACTION	50.62		2000-08-09	1106	168		16.78	1.4	Protein (only)	10.1038/35018604	0.1996	0.1605	32557	CRYSTAL STRUCTURE OF ANTIFREEZE PROTEIN FROM THE BEETLE, TENEBRIO MOLITOR	P 65	0.056
1f1d	Hart, P.J., Ogihara, N.L., Liu, H., Nersissian, A.M., Valentine, J.S., Eisenberg, D.	298	X-RAY DIFFRACTION	62.06		2002-12-18	1104	154		15.97	2.1	Protein (only)	10.1021/bi982284u	0.278	0.233	11533	Crystal structure of yeast H46C cuznsod mutant	H 3 2	0.11
1fbp	Ke, H., Zhang, Y., Lipscomb, W.N.		X-RAY DIFFRACTION	56.23		1992-04-15	4940	670		74.27	2.5	Protein (only)	10.1073/pnas.87.14.5243		0.215		CRYSTAL STRUCTURE OF FRUCTOSE-1,6-BISPHOSPHATASE COMPLEXED WITH FRUCTOSE 6-PHOSPHATE, AMP, AND MAGNESIUM	P 21 21 2
1fdh	Frierjunior, J.A.		X-RAY DIFFRACTION	49.65		1976-08-19	4576	576		64.85	2.5	Protein (only)	10.1016/S0022-2836(77)80158-7				STRUCTURE OF HUMAN FOETAL DEOXYHAEMOGLOBIN	P 21 21 21
1fdl	Fischmann, T.O., Poljak, R.J.		X-RAY DIFFRACTION	55.77		1991-10-15	4309	561		61.41	2.5	Protein (only)			0.184		CRYSTALLOGRAPHIC REFINEMENT OF THE THREE-DIMENSIONAL STRUCTURE OF THE FAB D1.3-LYSOZYME COMPLEX AT 2.5-ANGSTROMS RESOLUTION	P 1 21 1
1few	Chai, J., Shi, Y.	100	X-RAY DIFFRACTION	57.3		2000-09-13	1373	184		20.76	2.2	Protein (only)	10.1038/35022514	0.259	0.245	11728	CRYSTAL STRUCTURE OF SMAC/DIABLO	P 61 2 2	0.047
1fgn	Huang, M., Syed, R., Stura, E.A., Stone, M.J., Stefanko, R.S., Ruf, W., Edgington, T.S., Wilson, I.A.	297	X-RAY DIFFRACTION	46		1998-02-25	3304	428		46.99	2.5	Protein (only)	10.1006/jmbi.1997.1512	0.304	0.217	16666	MONOCLONAL MURINE ANTIBODY 5G9-ANTI-HUMAN TISSUE FACTOR	P 21 21 21
1fim	Suzuki, M., Sugimoto, H., Nakagawa, A., Tanaka, I.	283	X-RAY DIFFRACTION	48.65		1996-07-11	781	114		12.28	2.2	Protein (only)	10.1038/nsb0396-259	0.244	0.197	5143	MACROPHAGE MIGRATION INHIBITORY FACTOR	P 63
1fna	Dickinson, C.D., Veerapandian, B., Ely, K.R.		X-RAY DIFFRACTION	38.58		1994-04-30	675	91		9.69	1.8	Protein (only)	10.1016/0022-2836(94)90013-2				CRYSTAL STRUCTURE OF THE TENTH TYPE III CELL ADHESION MODULE OF HUMAN FIBRONECTIN	P 1 21 1
1fpr	Yang, J., Cheng, Z., Niu, Z., Zhao, Z.J., Zhou, G.W.	85	X-RAY DIFFRACTION	41.4		2001-03-07	2374	294		33.79	2.5	Protein (only)	10.1074/jbc.275.6.4066	0.303	0.194	7199	CRYSTAL STRUCTURE OF THE COMPLEX FORMED BETWEEN THE CATALYTIC DOMAIN OF SHP-1 AND AN IN VITRO PEPTIDE SUBSTRATE PY469 DERIVED FROM SHPS-1.	P 21 21 2	0.097
1ftc	Kemper, M.A., Lloyd, S.J., Prasad, G.S., Stout, C.D., Fawcett, S., Armstrong, F.A., Burgess, B.K.		X-RAY DIFFRACTION	54		1997-04-01	1702	212		25.36	2.35	Protein (only)	10.1074/jbc.272.25.15620		0.216	8577	Y13C MUTANT OF AZOTOBACTER VINELANDII FDI	P 1 21 1	0.067
1fts	Montoya, G., Svensson, C., Luirink, J., Sinning, I.	100	X-RAY DIFFRACTION	38		1998-05-20	2261	295		32.18	2.2	Protein (only)	10.1038/385365a0	0.28	0.222	15161	SIGNAL RECOGNITION PARTICLE RECEPTOR FROM E. COLI	P 1 21 1
1fx1	Watenpaugh, K.D., Sieker, L.C., Jensen, L.H.		X-RAY DIFFRACTION	58.08		1985-01-02	1135	148		16.29	2	Protein (only)					A CRYSTALLOGRAPHIC STRUCTURAL STUDY OF THE OXIDATION STATES OF DESULFOVIBRIO VULGARIS FLAVODOXIN	P 43 21 2
1g62	Groft, C.M., Beckmann, R., Sali, A., Burley, S.K., New York SGX Research Center for Structural Genomics (NYSGXRC)	298	X-RAY DIFFRACTION	56.25		2000-11-22	1633	224		24.16	2.5	Protein (only)	10.1038/82017	0.25	0.197	9534	CRYSTAL STRUCTURE OF S.CEREVISIAE EIF6	P 43 21 2	0.086
1g73	Wu, G., Chai, J., Suber, T.L., Wu, J.-W., Shi, Y.	100	X-RAY DIFFRACTION	51.32		2001-01-10	4010	566		64.21	2	Protein (only)	10.1038/35050012	0.268	0.227	40345	CRYSTAL STRUCTURE OF SMAC BOUND TO XIAP-BIR3 DOMAIN	P 1	0.045
1gmj	Cabezon, E., Runswick, M.J., Leslie, A.G.W., Walker, J.E.	100	X-RAY DIFFRACTION	65		2002-01-01	2037	336		38.38	2.2	Protein (only)	10.1093/EMBOJ/20.24.6990	0.28	0.258	18832	The structure of bovine IF1, the regulatory subunit of mitochondrial F-ATPase	P 1 21 1	0.065
1gro	Grobler, J.A., Hurley, J.H.		X-RAY DIFFRACTION	72.87		1996-04-03	3167	416		46.05	2.5	Protein (only)			0.195	24306	REGULATORY AND CATALYTIC MECHANISMS IN ESCHERICHIA COLI ISOCITRATE DEHYDROGENASE: MULTIPLE ROLES FOR N115	P 43 21 2	0.099
1grp	Grobler, J.A., Hurley, J.H.		X-RAY DIFFRACTION	72.9		1996-04-03	3164	416		46.01	2.5	Protein (only)			0.195	25689	REGULATORY AND CATALYTIC MECHANISMS IN ESCHERICHIA COLI ISOCITRATE DEHYDROGENASE: MULTIPLE ROLES FOR N115	P 43 21 2	0.118
1grt	Stoll, V.S., Simpson, S.J., Krauth-Siegel, R.L., Walsh, C.T., Pai, E.F.	287	X-RAY DIFFRACTION	53.43		1997-06-16	3564	478		52.51	2.3	Protein (only)	10.1021/bi963074p		0.209	17144	HUMAN GLUTATHIONE REDUCTASE A34E/R37W MUTANT	B 1 1 2
1gsb	Fu, J.-H., Rose, J.P., Wang, B.-C.		X-RAY DIFFRACTION	51.7		1993-10-31	868	868		103.28	2.5	Protein (only)	10.1107/S0907444993009370				NEW CRYSTAL FORMS OF A MU CLASS GLUTATHIONE S-TRANSFERASE FROM RAT LIVER	P 1 21 1
1gsc	Fu, J.-H., Rose, J.P., Wang, B.-C.		X-RAY DIFFRACTION	50.93		1993-10-31	868	868		103.28	2.5	Protein (only)	10.1107/S0907444993009370				NEW CRYSTAL FORMS OF A MU CLASS GLUTATHIONE S-TRANSFERASE FROM RAT LIVER	P 1 21 1
1gwz	Yang, J., Liang, X., Niu, T., Meng, W., Zhao, Z., Zhou, G.W.	85	X-RAY DIFFRACTION	39.79		1999-08-22	2207	299		34.29	2.5	Protein (only)	10.1074/jbc.273.43.28199	0.293	0.209	7392	CRYSTAL STRUCTURE OF THE CATALYTIC DOMAIN OF THE PROTEIN TYROSINE PHOSPHATASE SHP-1	P 1 21 1
1gyk	Thompson, D., Pepys, M.B., Tickle, I., Wood, S.P.	287	X-RAY DIFFRACTION	58.71		2003-05-22	8326	1020		117.83	2.2	Protein (only)	10.1016/S0022-2836(02)00514-4	0.224	0.186	66447	Serum Amyloid P Component co-crystallised with MOBDG at neutral pH	P 1 21 1	0.056
1h4i	Ghosh, M., Anthony, C., Harlos, K., Goodwin, M.G., Blake, C.	293	X-RAY DIFFRACTION	47.43		2001-06-14	10462	1346		149.44	1.94	Protein (only)	10.1016/S0969-2126(01)00148-4	0.2293	0.1985	91350	Methylobacterium extorquens methanol dehydrogenase	P 1	0.054
1h6j	Jelakovic, S., Jann, K., Schulz, G.E.	297	X-RAY DIFFRACTION	54.13		2001-07-12	482	490		54.12	2.32	Protein (only)	10.1016/0014-5793(96)00724-7	0.266	0.225	21233	The three-dimensional structure of capsule-specific CMP:2-keto-3-deoxy-manno-octonic acid synthetase from Escherichia coli	P 1 21 1	0.068
1hdm	Wiley, D.C., Mosyak, L.	100	X-RAY DIFFRACTION	60.28		1999-09-10	2927	394		44.46	2.5	Protein (only)	10.1016/S1074-7613(00)80620-2	0.257	0.197	18727	HISTOCOMPATIBILITY ANTIGEN HLA-DM	C 2 2 21
1hds	Amma, E.L., Girling, R.L.		X-RAY DIFFRACTION	59.94		1979-12-07	4556	572		64.46	1.98	Protein (only)					MACROMOLECULAR STRUCTURE REFINEMENT BY RESTRAINED LEAST-SQUARES AND INTERACTIVE GRAPHICS AS APPLIED TO SICKLING DEER TYPE III HEMOGLOBIN	C 1 2 1
1hhi	Madden, D.R., Garboczi, D.N., Wiley, D.C.		X-RAY DIFFRACTION	50.02		1993-10-31	6306	768		89.4	2.5	Protein (only)	10.1016/0092-8674(93)90490-H		0.273		THE ANTIGENIC IDENTITY OF PEPTIDE(SLASH)MHC COMPLEXES: A COMPARISON OF THE CONFORMATION OF FIVE PEPTIDES PRESENTED BY HLA-A2	P 1 21 1
1hhj	Madden, D.R., Garboczi, D.N., Wiley, D.C.		X-RAY DIFFRACTION	51.17		1993-10-31	6308	768		89.45	2.5	Protein (only)	10.1016/0092-8674(93)90490-H		0.278		THE ANTIGENIC IDENTITY OF PEPTIDE(SLASH)MHC COMPLEXES: A COMPARISON OF THE CONFORMATION OF FIVE PEPTIDES PRESENTED BY HLA-A2	P 1
1hhk	Madden, D.R., Garboczi, D.N., Wiley, D.C.		X-RAY DIFFRACTION	51.61		1993-10-31	6322	768		89.61	2.5	Protein (only)	10.1016/0092-8674(93)90490-H		0.262		THE ANTIGENIC IDENTITY OF PEPTIDE(SLASH)MHC COMPLEXES: A COMPARISON OF THE CONFORMATION OF FIVE PEPTIDES PRESENTED BY HLA-A2	P 1
1hi8	Grimes, J.M., Butcher, S.J., Makeyev, E.V., Bamford, D.H., Stuart, D.I.	100	X-RAY DIFFRACTION	67		2001-03-27	10532	1328		152.2	2.5	Protein (only)	10.1038/35065653	0.316	0.28	65827	RNA dependent RNA polymerase from dsRNA bacteriophage phi6	P 32	0.09
1hmc	Bohm, A., Pandit, J., Jancarik, J., Halenbeck, R., Koths, K., Kim, S.-H.		X-RAY DIFFRACTION	50.11		1994-04-30	291	296		34.59	2.5	Protein (only)			0.197		THREE-DIMENSIONAL STRUCTURE OF DIMERIC HUMAN RECOMBINANT MACROPHAGE COLONY STIMULATING FACTOR	P 21 21 21
1hmy	Cheng, X.		X-RAY DIFFRACTION	74.48		1993-10-31	2633	327		37.44	2.5	Protein (only)	10.1016/0092-8674(93)90421-L		0.2		CRYSTAL STRUCTURE OF THE HHAI DNA METHYLTRANSFERASE COMPLEXED WITH S-ADENOSYL-L-METHIONINE	P 1 21 1
1hpb	Kim, S.H., Oh, B.H.		X-RAY DIFFRACTION	43.7		1995-01-26	249	238		26.35	2.5	Protein (only)			0.192		THE BACTERIAL PERIPLASMIC HISTIDINE-BINDING PROTEIN: STRUCTURE(SLASH)FUNCTION ANALYSIS OF THE LIGAND-BINDING SITE AND COMPARISON WITH RELATED PROTEINS	P 21 21 21
1hqp	Perduca, M., Mancia, F., Del Giorgio, R., Monaco, H.L.	293	X-RAY DIFFRACTION	43.81		2001-01-17	1191	157		17.89	2.3	Protein (only)	10.1002/1097-0134(20010201)42:2<201::AID-PROT70>3.3.CO;2-Z		0.204	5620	CRYSTAL STRUCTURE OF A TRUNCATED FORM OF PORCINE ODORANT-BINDING PROTEIN	C 1 2 1	0.046
1hrh	Davies /II, J.F., Matthews, D.A.		X-RAY DIFFRACTION	58.6		1992-01-15	1803	272		30.06	2.4	Protein (only)					CRYSTAL STRUCTURE OF THE RIBONUCLEASE H DOMAIN OF HIV-1 REVERSE TRANSCRIPTASE	P 31
1hsj	Zhang, G.	95	X-RAY DIFFRACTION	52.59		2001-06-06	7730	974		109.58	2.3	Protein (only)	10.1073/pnas.121013398	0.304	0.263	39144	SARR MBP FUSION STRUCTURE	P 1	0.028
1hvr	Chang, C.-H.		X-RAY DIFFRACTION	44.29		1995-01-26	1560	198		22.15	1.8	Protein (only)			0.193	12695	RATIONAL DESIGN OF POTENT, BIOAVAILABLE, NONPEPTIDE CYCLIC UREAS AS HIV PROTEASE INHIBITORS	P 61
1hvs	Baldwin, E.T., Bhat, T.N., Liu, B., Pattabiraman, N., Erickson, J.W.		X-RAY DIFFRACTION	44.95		1995-02-14	1570	198		22.35	2.25	Protein (only)	10.1038/nsb0395-244		0.15	7262	STRUCTURAL BASIS OF DRUG RESISTANCE FOR THE V82A MUTANT OF HIV-1 PROTEASE: BACKBONE FLEXIBILITY AND SUBSITE REPACKING	P 21 21 21
1hwr	Chang, C.-H.		X-RAY DIFFRACTION	45		1999-03-23	1542	198		21.92	1.8	Protein (only)	10.1074/jbc.273.20.12325		0.19		MOLECULAR RECOGNITION OF CYCLIC UREA HIV PROTEASE INHIBITORS	P 61
1i51	Chai, J., Shi, Y.	100	X-RAY DIFFRACTION	51.38		2002-02-23	3974	740		84.92	2.45	Protein (only)	10.1016/S0092-8674(01)00272-0	0.272	0.233	30767	CRYSTAL STRUCTURE OF CASPASE-7 COMPLEXED WITH XIAP	P 32 2 1	0.069
1i7s	Spraggon, G., Kim, C., Nguyen-Huu, X., Yee, M.-C., Yanofsky, C., Mills, S.E.	90	X-RAY DIFFRACTION	51.76		2001-05-16	10880	1424		157.64	2.4	Protein (only)	10.1073/pnas.111150298	0.318	0.247	59488	ANTHRANILATE SYNTHASE FROM SERRATIA MARCESCENS IN COMPLEX WITH ITS END PRODUCT INHIBITOR L-TRYPTOPHAN	P 21 21 21	0.055
1ian	Tong, L.	100	X-RAY DIFFRACTION	45		1998-05-06	409	366		43.56	2	Protein (only)	10.1038/nsb0497-311	0.301	0.234	24416	HUMAN P38 MAP KINASE INHIBITOR COMPLEX	P 21 21 21	0.046
1idc	Bolduc, J.M., Dyer, D.H., Scott, W.G., Singer, P., Sweet, R.M., Koshland Junior, D.E., Stoddard, B.L.		X-RAY DIFFRACTION	72.84		1996-03-08	3209	416		46.03	2.5	Protein (only)			0.169	17316	ISOCITRATE DEHYDROGENASE FROM E.COLI (MUTANT K230M), STEADY-STATE INTERMEDIATE COMPLEX DETERMINED BY LAUE CRYSTALLOGRAPHY	P 43 21 2	0.089
1idd	Lee, M.E., Dyer, D.H., Klein, O.D., Bolduc, J.M., Stoddard, B.L., Koshland Junior, D.E.		X-RAY DIFFRACTION	72.85		1996-03-08	3195	416		45.79	2.5	Protein (only)		0.246	0.215	20023	ISOCITRATE DEHYDROGENASE Y160F MUTANT APO ENZYME	P 43 21 2	0.09
1idf	Bolduc, J.M., Dyer, D.H., Scott, W.G., Singer, P., Sweet, R.M., Koshland Junior, D.E., Stoddard, B.L.		X-RAY DIFFRACTION	72.84		1996-03-08	3195	416		45.81	2.5	Protein (only)		0.262	0.223	22061	ISOCITRATE DEHYDROGENASE K230M MUTANT APO ENZYME	P 43 21 2	0.095
1idp	Nakasako, M., Motoyama, T., Yamaguchi, I.	37, 112	X-RAY DIFFRACTION	46.74		2003-04-08	3661	516		60.61	1.45	Protein (only)	10.1107/S0907444901017371	0.235	0.199	92461	Crystal structure of scytalone dehydratase F162A mutant in the unligated state	P 1 21 1	0.043
1igj	Jeffrey, P.D., Sheriff, S.		X-RAY DIFFRACTION	51.67		1993-04-15	6650	874		96.29	2.5	Protein (only)	10.1073/pnas.90.21.10310		0.176		26-10 FAB:DIGOXIN COMPLEX-AFFINITY AND SPECIFICITY DUE TO SURFACE COMPLEMENTARITY	P 1 21 1
1ijr	Kawahata, N.H., Yang, M.H., Luke, G.P., Shakespeare, W.C., Sundaramoorthi, R.	298	X-RAY DIFFRACTION	67.17		2002-05-01	877	104		12.45	2.2	Protein (only)	10.1016/S0960-894X(01)00446-2	0.28	0.23	8402	Crystal structure of LCK SH2 complexed with nonpeptide phosphotyrosine mimetic	P 43 21 2	0.04
1ilt	Brandhuber, B.J., Vigers, G.P.A.		X-RAY DIFFRACTION	40.72		1995-04-01	286	304		34.29	2	Protein (only)			0.236	19076	X-RAY STRUCTURE OF INTERLEUKIN-1 RECEPTOR ANTAGONIST AT 2.0 ANGSTROMS RESOLUTION	P 43 21 2
1inh	Jedrzejas, M.J., Luo, M.		X-RAY DIFFRACTION	58		1996-08-17	6436	776		92.18	2.4	Protein/Oligosaccharide	10.1021/jm00017a005		0.184	19238	INFLUENZA A SUBTYPE N2 NEURAMINIDASE COMPLEXED WITH AROMATIC BANA111 INHIBITOR	C 2 2 21	0.117
1ivb	Jedrzejas, M.J., Luo, M.		X-RAY DIFFRACTION	61.59		1995-03-31	3073	390		44	2.4	Protein (only)	10.1021/bi00010a003		0.189	14129	STRUCTURES OF AROMATIC INHIBITORS OF INFLUENZA VIRUS NEURAMINIDASE	P 4 21 2
1ivc	Jedrzejas, M.J., Luo, M.		X-RAY DIFFRACTION	63.98		1995-03-31	6430	776		92.09	2.4	Protein/Oligosaccharide	10.1021/bi00010a003		0.204	26168	STRUCTURES OF AROMATIC INHIBITORS OF INFLUENZA VIRUS NEURAMINIDASE	C 2 2 21
1ive	Jedrzejas, M.J., Luo, M.		X-RAY DIFFRACTION	65.04		1995-03-31	6428	776		92.06	2.4	Protein/Oligosaccharide	10.1021/bi00010a003		0.217	23218	STRUCTURES OF AROMATIC INHIBITORS OF INFLUENZA VIRUS NEURAMINIDASE	C 2 2 21
1ixg	Wang, Z., Luecke, H., Quiocho, F.A.	100	X-RAY DIFFRACTION	40		1998-02-04	2454	321		34.57	1.05	Protein (only)	10.1038/nsb0797-519	0.139			PHOSPHATE-BINDING PROTEIN MUTANT WITH THR 141 REPLACED BY ASP (T141D), COMPLEXED WITH PHOSPATE	P 21 21 21	0.048
1ixh	Wang, Z., Luecke, H., Quiocho, F.A.	100	X-RAY DIFFRACTION	40		1998-02-04	2453	321		34.55	0.98	Protein (only)	10.1038/nsb0797-519	0.141			PHOSPHATE-BINDING PROTEIN (PBP) COMPLEXED WITH PHOSPHATE	P 21 21 21	0.053
1j37	Kim, H.M., Shin, D.R., Yoo, O.J., Lee, H., Lee, J.-O.	123	X-RAY DIFFRACTION	67.77		2003-07-20	9830	1214		141.45	2.4	Protein (only)	10.1016/S0014-5793(03)00128-5	0.283	0.241	82133	Crystal Structure of Drosophila AnCE	P 1 21 1
1j8y	Montoya, G., te Kaat, K., Moll, R., Schaerfer, G., Sinning, I.	110	X-RAY DIFFRACTION	46.02		2001-06-13	2272	297		32.81	2	Protein (only)	10.1016/S0969-2126(00)00131-3	0.2586	0.2267	20502	Signal Recognition Particle conserved GTPase domain from A. ambivalens T112A mutant	C 2 2 21
1jd5	Wu, J.W., Cocina, A.E., Chai, J., Hay, B.A., Shi, Y.	100	X-RAY DIFFRACTION	49.59		2001-12-05	925	134		15.25	1.9	Protein (only)	10.1016/S1097-2765(01)00282-9	0.243	0.202	11697	Crystal Structure of DIAP1-BIR2/GRIM	P 65 2 2	0.052
1je6	Holmes, M.A., Li, P., Strong, R.K.	100	X-RAY DIFFRACTION	46.37		2002-08-07	2201	275		31.88	2.5	Protein (only)		0.2976	0.2546	10459	Structure of the MHC Class I Homolog MICB	P 4 21 2	0.62
1jgs	Alekshun, M.N., Levy, S.B., Mealy, T.R., Seaton, B.A., Head, J.F.	100	X-RAY DIFFRACTION	40.51		2001-12-28	1098	138		15.71	2.3	Protein (only)	10.1038/90429	0.287	0.247	5968	Multiple Antibiotic Resistance Repressor, MarR	I 41 2 2	0.06
1jhl	Chitarra, V., Alzari, P.M., Bentley, G.A., Bhat, T.N., Eisele, J.-L., Poljak, R.J.		X-RAY DIFFRACTION	64.61		1994-01-31	2745	353		39.12	2.4	Protein (only)	10.1073/pnas.90.16.7711		0.214	16483	THREE-DIMENSIONAL STRUCTURE OF A HETEROCLITIC ANTIGEN-ANTIBODY CROSS-REACTION COMPLEX	P 65
1jp7	Appleby, T.C., Mathews, I.I., Porcelli, M., Cacciapuoti, G., Ealick, S.E.	100	X-RAY DIFFRACTION	50.85		2001-10-26	5265	708		77.58	1.8	Protein (only)	10.1074/jbc.M105694200	0.27	0.251	69619	Crystal Structure of 5'-deoxy-5'-methylthioadenosine phosphorylase	C 2 2 21	0.053
1jql	Jeruzalmi, D., Yurieva, O., Zhao, Y., Young, M., Stewart, J., Hingorani, M., O'Donnell, M., Kuriyan, J.	80	X-RAY DIFFRACTION	70.74		2001-09-26	3932	506		56.11	2.5	Protein (only)	10.1016/S0092-8674(01)00462-7	0.294	0.249	28777	Mechanism of Processivity Clamp Opening by the Delta Subunit Wrench of the Clamp Loader Complex of E. coli DNA Polymerase III: Structure of beta-delta (1-140)	P 3 2 1
1jtm	Sagermann, M., Matthews, B.W.	170	X-RAY DIFFRACTION	55		2002-03-20	1342	178		20.3	1.9	Protein (only)	10.1006/jmbi.2001.5376	0.265	0.214	16545	Alternative Structures of a Sequence Extended T4 Lysozyme Show that the Highly Conserved Beta-Sheet has Weak Intrinsic Folding Propensity	P 32 2 1
1jwt	Levesque, S., St-Denis, Y., Bachand, B., Preville, P., Leblond, L., Winocour, P.D., Edmunds, J.J., Rubin, J.R., Siddiqui, M.A.	298	X-RAY DIFFRACTION	53.54		2002-02-27	2463	305		35.62	2.5	Protein (only)	10.1016/S0960-894X(01)00661-8	0.301	0.182	10101	CRYSTAL STRUCTURE OF THROMBIN IN COMPLEX WITH A NOVEL BICYCLIC LACTAM INHIBITOR	C 1 2 1
1jxt	Teeter, M.M., Yamano, A., Stec, B., Mohanty, U.	160	X-RAY DIFFRACTION	30		2001-10-31	419	48		4.77	0.89	Protein (only)	10.1073/pnas.201404398		0.145	24174	CRAMBIN MIXED SEQUENCE FORM AT 160 K. PROTEIN/WATER SUBSTATES	P 1 21 1
1jxu	Teeter, M.M., Yamano, A., Stec, B., Mohanty, U.	240	X-RAY DIFFRACTION	30		2001-10-31	375	48		4.77	0.99	Protein (only)	10.1073/pnas.201404398		0.09	7043	CRAMBIN MIXED SEQUENCE FORM AT 240 K. PROTEIN/WATER SUBSTATES	P 1 21 1
1jxw	Teeter, M.M., Yamano, A., Stec, B., Mohanty, U.	180	X-RAY DIFFRACTION	30		2001-10-31	423	48		4.77	0.89	Protein (only)	10.1073/pnas.201404398		0.137	23365	CRAMBIN MIXED SEQUENCE FORM AT 180 K. PROTEIN/WATER SUBSTATES	P 1 21 1
1jxx	Teeter, M.M., Yamano, A., Stec, B., Mohanty, U.	200	X-RAY DIFFRACTION	30		2001-10-31	423	48		4.77	0.89	Protein (only)	10.1073/pnas.201404398		0.136	23417	CRAMBIN MIXED SEQUENCE FORM AT 200 K. PROTEIN/WATER SUBSTATES	P 1 21 1
1jxy	Teeter, M.M., Yamano, A., Stec, B., Mohanty, U.	220	X-RAY DIFFRACTION	30		2001-10-31	423	48		4.77	0.89	Protein (only)	10.1073/pnas.201404398		0.145	22753	CRAMBIN MIXED SEQUENCE FORM AT 220 K. PROTEIN/WATER SUBSTATES	P 1 21 1	0.079
1jzs	Nakama, T., Nureki, O., Yokoyama, S., RIKEN Structural Genomics/Proteomics Initiative (RSGI)	298	X-RAY DIFFRACTION	69.76		2001-12-21	6735	821		95.31	2.5	Protein (only)	10.1074/jbc.M109089200	0.274	0.249	45493	Isoleucyl-tRNA synthetase Complexed with mupirocin	C 1 2 1
1k2p	Mao, C., Zhou, M., Uckun, F.M.		X-RAY DIFFRACTION	44.25		2002-06-26	4178	526		61.5	2.1	Protein (only)	10.1074/jbc.M104828200	0.287	0.221	19351	Crystal structure of Bruton's tyrosine kinase domain	P 21 21 21
1k3f	Morgunova, E.Yu., Mikhailov, A.M., Popov, A.N., Blagova, E.V., Smirnova, E.A., Vainshtein, B.K., Mao, C., Armstrong, S.R., Ealick, S.E., Komissarov, A.A., Linkova, E.V., Burlakova, A.A., Mironov, A.S., Debabov, V.G.	293	X-RAY DIFFRACTION	47.1		2001-10-10	11286	1518		163.13	2.5	Protein (only)	10.1016/0014-5793(95)00489-V		0.186	42401	Uridine Phosphorylase from E. coli, Refined in the Monoclinic Crystal Lattice	P 1 21 1	0.097
1kah	Barbosa, J.A.R.G., Sivaraman, J., Li, Y., Larocque, R., Matte, A., Schrag, J.D., Cygler, M.	100	X-RAY DIFFRACTION	51.94		2002-06-12	6456	868		93.41	2.1	Protein (only)	10.1073/pnas.022476199	0.286	0.252	51340	L-HISTIDINOL DEHYDROGENASE (HISD) STRUCTURE COMPLEXED WITH L-HISTIDINE (PRODUCT), ZN AND NAD (COFACTOR)	P 21 21 21
1kar	Barbosa, J.A.R.G., Sivaraman, J., Li, Y., Larocque, R., Matte, A., Schrag, J.D., Cygler, M.	100	X-RAY DIFFRACTION	51.99		2002-06-12	6438	868		93.32	2.1	Protein (only)	10.1073/pnas.022476199	0.281	0.248	50552	L-HISTIDINOL DEHYDROGENASE (HISD) STRUCTURE COMPLEXED WITH HISTAMINE (INHIBITOR), ZINC AND NAD (COFACTOR)	P 21 21 21
1kc7	Chen, C.C., Howard, A., Herzberg, O.	100	X-RAY DIFFRACTION	55.33		2002-01-30	6783	873		97.22	2.2	Protein (only)	10.1021/bi011799+	0.269	0.198	51903	Pyruvate Phosphate Dikinase with Bound Mg-phosphonopyruvate	P 1 2 1	0.114
1kel	Hsieh-Wilson, L.C., Schultz, P.G., Stevens, R.C.	100	X-RAY DIFFRACTION	50.98		1996-12-07	3358	435		47.73	1.9	Protein (only)	10.1073/pnas.93.11.5363	0.258	0.199	31750	CATALYTIC ANTIBODY 28B4 FAB FRAGMENT COMPLEXED WITH HAPTEN (1-[N-4'-NITROBENZYL-N-4'-CARBOXYBUTYLAMINO] METHYLPHOSPHONIC ACID)	P 1	0.058
1kem	Hsieh-Wilson, L.C., Schultz, P.G., Stevens, R.C.	100	X-RAY DIFFRACTION	49.7		1996-12-07	3335	435		47.39	2.2	Protein (only)	10.1073/pnas.93.11.5363	0.288	0.183	21852	CATALYTIC ANTIBODY 28B4 FAB FRAGMENT	P 1	0.078
1kon	Jia, J., Smith, C., Lunin, V.V., Matte, A., Cygler, M., Montreal-Kingston Bacterial Structural Genomics Initiative (BSGI)	100	X-RAY DIFFRACTION	41.8		2002-07-17	1732	249		26.74	2.2	Protein (only)		0.317	0.273	11468	CRYSTAL STRUCTURE OF E.COLI YEBC	P 1 21 1
1l0l	Gao, X., Wen, X., Yu, C.A., Esser, L., Tsao, S., Quinn, B., Zhang, L., Yu, L., Xia, D.		X-RAY DIFFRACTION	66.19		2003-04-08	16795	2166		243.73	2.35	Protein (only)	10.1021/bi026252p	0.30596	0.2588	138934	structure of bovine mitochondrial cytochrome bc1 complex with a bound fungicide famoxadone	I 41 2 2
1ld9	Balendiran, G.K., Solheim, J.C., Young, A.C.M., Hansen, T.H., Nathenson, S.G., Sacchettini, J.C.	287	X-RAY DIFFRACTION	58.98		1998-05-06	6168	752		87.57	2.4	Protein (only)	10.1073/pnas.94.13.6880	0.279	0.186		THE THREE-DIMENSIONAL STRUCTURE OF AN H-2LD PEPTIDE COMPLEX EXPLAINS THE UNIQUE INTERACTION OF LD WITH BETA2M AND PEPTIDE	P 21 21 2	0.09
1ldd	Zheng, N., Schulman, B.A., Song, L., Miller, J.J., Jeffrey, P.D., Wang, P., Chu, C., Koepp, D.M., Elledge, S.J., Pagano, M., Conaway, R.C., Conaway, J.W., Harper, J.W., Pavletich, N.P.	170	X-RAY DIFFRACTION	47		2002-05-08	2416	296		34.27	2	Protein (only)	10.1038/416703a	0.266	0.205	40867	Structure of the Cul1-Rbx1-Skp1-F boxSkp2 SCF Ubiquitin Ligase Complex	P 21 21 21
1lmw	Spraggon, G.S., Phillips, C., Nowak, U.K., Ponting, C.P., Saunders, D., Dobson, C.M., Stuart, D.I., Jones, E.Y.		X-RAY DIFFRACTION	52.5		1996-01-29	4093	552		63.16	2.5	Protein (only)	10.1016/S0969-2126(01)00203-9		0.224	15684	LMW U-PA Structure complexed with EGRCMK (GLU-GLY-ARG Chloromethyl Ketone)	H 3	0.111
1lsg	Patel, H., Anderson, W.F.		X-RAY DIFFRACTION	38.62		1995-09-15	1110	144		15.89	2.4	Protein (only)	10.1073/pnas.91.25.12178	0.328	0.202	4019	THREE-DIMENSIONAL STRUCTURE OF THE PLATELET INTEGRIN RECOGNITION SEGMENT OF THE FIBRINOGEN GAMMA CHAIN OBTAINED BY CARRIER PROTEIN-DRIVEN CRYSTALLIZATION	P 21 21 21
1lt3	Van Den Akker, F., Hol, W.G.J.	295	X-RAY DIFFRACTION	44.94		1997-07-07	6093	755		88.64	2	Protein/Oligosaccharide		0.261	0.188	48350	HEAT-LABILE ENTEROTOXIN DOUBLE MUTANT N40C/G166C	P 21 21 21
1luj	Graham, T.A., Clements, W.K., Kimelman, D., Xu, W.		X-RAY DIFFRACTION	60.85		2002-10-16	4216	589		64.5	2.5	Protein (only)	10.1016/S1097-2765(02)00637-8	0.255	0.21	23804	Crystal Structure of the Beta-catenin/ICAT Complex	P 21 21 2
1lz1	Artymiuk, P.J., Blake, C.C.F.		X-RAY DIFFRACTION	36.79		1985-01-02	1029	130		14.72	1.5	Protein (only)	10.1016/0022-2836(81)90125-X		0.177		REFINEMENT OF HUMAN LYSOZYME AT 1.5 ANGSTROMS RESOLUTION. ANALYSIS OF NON-BONDED AND HYDROGEN-BOND INTERACTIONS	P 21 21 21
1m4c	Arkin, M.A., Randal, M., DeLano, W.L., Hyde, J., Luong, T.N., Oslob, J.D., Raphael, D.R., Taylor, L., Wang, J., McDowell, R.S., Wells, J.A., Braisted, A.C.	100	X-RAY DIFFRACTION	38.1		2002-07-31	1872	266		30.87	2.4	Protein (only)	10.1073/pnas.252756299	0.33287	0.28617	8581	Crystal Structure of Human Interleukin-2	P 1 21 1	0.063
1mam	Rose, D.R.		X-RAY DIFFRACTION	48.63		1993-10-31	3296	431		46.93	2.45	Protein (only)					CRYSTAL STRUCTURE TO 2.45 A RESOLUTION OF A MONOCLONAL FAB SPECIFIC FOR THE BRUCELLA A CELL WALL POLYSACCHARIDE ANTIGEN	P 21 21 21
1mar	Wilson, D.K., Quiocho, F.A.		X-RAY DIFFRACTION	45.19		1995-07-20	392	315		36.93	1.8	Protein (only)	10.1073/pnas.90.21.9847		0.18	25891	REFINED 1.8 ANGSTROMS STRUCTURE OF HUMAN ALDOSE REDUCTASE COMPLEXED WITH THE POTENT INHIBITOR ZOPOLRESTAT	P 1
1mbn	Watson, H.C., Kendrew, J.C.		X-RAY DIFFRACTION	36.21		1976-05-19	1260	153		17.87	2	Protein (only)					The stereochemistry of the protein myoglobin	P 1 21 1
1mbs	Scouloudi, H.		X-RAY DIFFRACTION	52.12		1979-05-15	1266	153		17.95	2.5	Protein (only)	10.1016/0022-2836(78)90013-X				X-RAY CRYSTALLOGRAPHIC STUDIES OF SEAL MYOGLOBIN. THE MOLECULE AT 2.5 ANGSTROMS RESOLUTION	A 1 2 1
1mda	Chen, L., Durley, R., Mathews, F.S.		X-RAY DIFFRACTION	68.67		1993-10-31	8567	1184		122.54	2.5	Protein (only)	10.1021/bi00136a006				CRYSTAL STRUCTURE OF AN ELECTRON-TRANSFER COMPLEX BETWEEN METHYLAMINE DEHYDROGENASE AND AMICYANIN	P 41 21 2
1mer	Ala, P., Chang, C.-H.		X-RAY DIFFRACTION	44.2		1998-04-15	1552	198		22.09	1.9	Protein (only)	10.1021/bi962234u		0.187		HIV-1 MUTANT (I84V) PROTEASE COMPLEXED WITH DMP450	P 61
1mes	Ala, P., Chang, C.-H.		X-RAY DIFFRACTION	44.2		1998-04-15	1554	198		22.12	1.9	Protein (only)	10.1021/bi962234u		0.189		HIV-1 MUTANT (I84V) PROTEASE COMPLEXED WITH DMP323	P 61
1met	Ala, P., Chang, C.-H.		X-RAY DIFFRACTION	43.88		1998-04-15	1564	198		22.24	1.9	Protein (only)	10.1021/bi962234u		0.195		HIV-1 MUTANT (V82F) PROTEASE COMPLEXED WITH DMP323	P 61
1meu	Ala, P., Chang, C.-H.		X-RAY DIFFRACTION	43.95		1998-04-15	1562	198		22.21	1.9	Protein (only)	10.1021/bi962234u	0.193			HIV-1 MUTANT (V82F, I84V) PROTEASE COMPLEXED WITH DMP323	P 61
1mp3	Barton, W.A., Biggins, J.B., Jiang, J., Thorson, J.T., Nikolov, D.B.	100	X-RAY DIFFRACTION	52.83		2002-10-09	4628	584		66.76	2.2	Protein (only)	10.1073/pnas.192468299	0.28	0.24	32311	L89T VARIANT OF S. ENTERICA RmlA	P 43 21 2
1mp4	Barton, W.A., Biggins, J.B., Jiang, J., Thorson, J.S., Nikolov, D.B.	100	X-RAY DIFFRACTION	57.62		2002-10-09	4578	584		65.89	2.2	Protein (only)	10.1073/pnas.192468299	0.288	0.257	38811	W224H VARIANT OF S. ENTERICA RmlA	P 65 2 2
1ms6	Ward, Y.D., Thomson, D.S., Frye, L.L., Cywin, C.L., Morwick, T., Emmanuel, M.J., Zindell, R., McNeil, D., Bekkali, Y., Giradot, M., Hrapchak, M., DeTuri, M., Crane, K., White, D., Pav, S., Wang, Y., Hao, M.H., Grygon, C.A., Labadia, M.E., Freeman, D.M., Davidson, W., Hopkins, J.L., Brown, M.L., Spero, D.M.		X-RAY DIFFRACTION			2003-04-22	1714	222		25.1	1.9	Protein (only)	10.1021/jm020209i	0.197	0.155	42565	Dipeptide Nitrile Inhibitor Bound to Cathepsin S.	P 41 2 2
1n3x	Telmer, P.G., Shilton, B.H.	100	X-RAY DIFFRACTION	45.06		2003-08-12	2840	366		40.22	2.5	Protein (only)	10.1074/jbc.M301004200	0.241	0.197	12434	Ligand-free High-Affinity Maltose-Binding Protein	P 1 21 1	0.083
1n95	Gwaltney II, S.L., O'Conner, S.J., Nelson, L.T., Sullivan, G.M., Imade, H., Wang, W., Hasvold, L., Li, Q., Cohen, J., Gu, W.Z.	100	X-RAY DIFFRACTION	65.26		2003-01-07	5873	717		83.87	2.3	Protein (only)	10.1016/S0960-894X(03)00095-7	0.358	0.337	43175	Aryl Tetrahydrophyridine Inhbitors of Farnesyltranferase: Glycine, Phenylalanine and Histidine Derivatives	P 61
1n9z	McCleverty, C.J., Liddington, R.C.	100	X-RAY DIFFRACTION	47.16		2003-05-20	1486	192		22	2.5	Protein (only)	10.1042/BJ20021273	0.278	0.242	6099	INTEGRIN ALPHA M I DOMAIN MUTANT	P 43
1nb5	Jenko, S., Dolenc, I., Guncar, G., Dobersek, A., Podobnik, M., Turk, D.	90	X-RAY DIFFRACTION	50.63		2003-02-18	10312	1304		147.14	2.4	Protein/Oligosaccharide	10.1016/S0022-2836(02)01432-8	0.274	0.235	55861	Crystal structure of stefin A in complex with cathepsin H	P 21 21 21
1nbv	Herron, J.N., He, X.M., Edmundson, A.B.		X-RAY DIFFRACTION	43.98		1994-01-31	3347	438		47.66	2	Protein (only)	10.1002/prot.340110302		0.246	18797	AN AUTOANTIBODY TO SINGLE-STRANDED DNA: COMPARISON OF THE THREE-DIMENSIONAL STRUCTURES OF THE UNLIGANDED FAB AND A DEOXYNUCLEOTIDE-FAB COMPLEX	P 1
1ncc	Tulip, W.R., Varghese, J.N., Colman, P.M.		X-RAY DIFFRACTION	74.03		1994-01-31	6508	824		92.79	2.5	Protein/Oligosaccharide	10.1016/0022-2836(92)90688-G		0.212	29288	CRYSTAL STRUCTURES OF TWO MUTANT NEURAMINIDASE-ANTIBODY COMPLEXES WITH AMINO ACID SUBSTITUTIONS IN THE INTERFACE	P 4 21 2
1nd7	Verdecia, M.A., Joaziero, C.A.P., Wells, N.J., Ferrer, J.-L., Bowman, M.E., Hunter, T., Noel, J.P.	100	X-RAY DIFFRACTION	52.95		2003-09-23	3118	374		44.29	2.1	Protein (only)	10.1016/S1097-2765(02)00774-8	0.27	0.243	21708	Conformational Flexibility Underlies Ubiquitin Ligation Mediated by the WWP1 HECT domain E3 Ligase	P 1
1nf1	Scheffzek, K., Ahmadian, M.R., Wiesmueller, L., Kabsch, W., Stege, P., Schmitz, F., Wittinghofer, A.	277	X-RAY DIFFRACTION	44.98		1999-07-20	1948	333		37.98	2.5	Protein (only)	10.1093/emboj/17.15.4313	0.369	0.266	10926	THE GAP RELATED DOMAIN OF NEUROFIBROMIN	C 1 2 1	0.07
1nhg	Perozzo, R., Kuo, M., Sidhu, A.S., Valiyaveettil, J.T., Bittman, R., Jacobs Jr., W.R., Fidock, D.A., Sacchettini, J.C.	120	X-RAY DIFFRACTION	56.98		2003-02-25	4700	578		67.05	2.43	Protein (only)	10.1074/jbc.M112000200	0.213	0.171	28104	CRYSTAL STRUCTURE ANALYSIS OF PLASMODIUM FALCIPARUM ENOYL-ACYL-CARRIER-PROTEIN REDUCTASE WITH TRICLOSAN	P 43 21 2
1nhw	Perozzo, R., Kuo, M., Sidhu, A.S., Valiyaveettil, J.T., Bittman, R., Jacobs Jr., W.R., Fidock, D.A., Sacchettini, J.C.	120	X-RAY DIFFRACTION	57.01		2003-02-25	4698	578		66.98	2.35	Protein (only)	10.1074/jbc.M112000200	0.232	0.187	28833	Crystal Structure Analysis of Plasmodium falciparum enoyl-acyl-carrier-protein reductase	P 43 21 2
1ni1	Tong, Y., Lin, N.H., Wang, L., Hasvold, L., Wang, W., Leonard, N., Li, T., Li, Q., Cohen, J., Gu, W.Z., Zhang, H., Stoll, V., Bauch, J., Marsh, K., Rosenberg, S.H., Sham, H.L.	100	X-RAY DIFFRACTION	64.8		2004-04-06	5868	717		83.84	2.3	Protein (only)	10.1016/S0960-894X(03)00195-1	0.327	0.264	45916	Imidazole and cyanophenyl farnesyl transferase inhibitors	P 61
1nko	Dimasi, N., Attril, H., van Aalten, D.M.F., Moretta, L., Biassoni, R., Mariuzza, R.A.	100	X-RAY DIFFRACTION	36.43		2003-04-01	991	132		15.26	1.45	Protein (only)	10.1107/S0907444903028439	0.301	0.277	19760	Energetic and structural basis of sialylated oligosaccharide recognition by the natural killer cell inhibitory receptor p75/AIRM1 or Siglec-7	P 1 21 1
1nlj	Smith, W.W., Janson, C.A., Zhao, B.	100	X-RAY DIFFRACTION	57.69		2003-01-14	3372	430		48.1	2.4	Protein (only)	10.1021/jm000481x	0.295	0.263	20287	CRYSTAL STRUCTURE OF THE CYSTEINE PROTEASE HUMAN CATHEPSIN K IN COMPLEX WITH A COVALENT AZEPANONE INHIBITOR	P 43	0.08
1nlk	Williams, R.L.		X-RAY DIFFRACTION	50.94		1994-05-31	2348	288		32.95	2	Protein (only)	10.1006/jmbi.1993.1673		0.23	21660	CRYSTAL STRUCTURE OF MYXOCOCCUS XANTHUS NUCLEOSIDE DIPHOSPHATE KINASE AND ITS INTERACTION WITH A NUCLEOTIDE SUBSTRATE AT 2.0 ANGSTROMS RESOLUTION	P 43 21 2
1nna	Bossart-Whitaker, P., Carson, M., Babu, Y.S., Smith, C.D., Laver, W.G., Air, G.M.		X-RAY DIFFRACTION	58.54		1994-04-30	3057	387		43.61	2.5	Protein (only)	10.1006/jmbi.1993.1461		0.193	14296	THREE-DIMENSIONAL STRUCTURE OF INFLUENZA A N9 NEURAMINIDASE AND ITS COMPLEX WITH THE INHIBITOR 2-DEOXY 2,3-DEHYDRO-N-ACETYL NEURAMINIC ACID	I 4 3 2
1nnu	Perozzo, R., Kuo, M., Sidhu, A.S., Valiyaveettil, J.T., Bittman, R., Jacobs Jr., W.R., Fidock, D.A., Sacchettini, J.C.	120	X-RAY DIFFRACTION	56.75		2003-02-25	4702	578		67.05	2.5	Protein (only)	10.1074/jbc.M112000200	0.227	0.176	25188	Crystal Structure Analysis of Plasmodium falciparum enoyl-acyl-carrier-protein reductase with Triclosan Analog	P 43 21 2
1nw9	Shiozaki, E.N., Chai, J., Rigotti, D.J., Riedl, S.J., Li, P., Srinivasula, S.M., Alnemri, E.S., Fairman, R., Shi, Y.	100	X-RAY DIFFRACTION	61.6		2003-03-25	2590	375		41.87	2.4	Protein (only)	10.1016/S1097-2765(03)00054-6	0.235	0.23	22104	STRUCTURE OF CASPASE-9 IN AN INHIBITORY COMPLEX WITH XIAP-BIR3	P 65 2 2
1ocr	Tsukihara, T., Yao, M.	283	X-RAY DIFFRACTION	72		1999-07-29	28926	3612		413.66	2.35	Protein (only)	10.1126/science.280.5370.1723	0.247	0.203	263548	BOVINE HEART CYTOCHROME C OXIDASE IN THE FULLY REDUCED STATE	P 21 21 21	0.062
1oh2	Diederichs, K., Welte, W.	287	X-RAY DIFFRACTION	68		2003-05-29	9717	1239		137.76	2.4	Protein/Oligosaccharide		0.246	0.207	55335	Sucrose-Specific Porin, with Bound Sucrose Molecules	P 32	0.054
1oqe	Zhang, G.	100	X-RAY DIFFRACTION	71.91		2003-05-13	13240	1688		189.37	2.5	Protein (only)	10.1038/nature01543	0.259	0.244	98973	Crystal structure of sTALL-1 with BAFF-R	P 63 2 2	0.15
1osz	Ghendler, Y., Teng, M.-K., Liu, J.-H., Witte, T., Liu, J., Kim, K.S., Kern, P., Chang, H.-C., Wang, J.-H., Reinherz, E.L.	110	X-RAY DIFFRACTION	54		1999-01-13	3122	381		44.32	2.1	Protein (only)	10.1073/pnas.95.17.10061	0.293	0.248	29971	MHC CLASS I H-2KB HEAVY CHAIN COMPLEXED WITH BETA-2 MICROGLOBULIN AND AN (L4V) MUTANT OF THE VESICULAR STOMATITIS VIRUS NUCLEOPROTEIN	P 21 21 2
1oys	Harlow, L.S., Kadziola, A., Jensen, K.F., Larsen, S.		X-RAY DIFFRACTION	72.29		2004-03-09	1620	245		26.63	2.4	Protein (only)	10.1110/ps.03477004	0.2841	0.2583	16722	Crystal Structure of the Phosphorolytic Exoribonuclease RNase PH from Bacillus subtilis	P 41 21 2
1p4k	Qian, X., Guan, C., Guo, H.C.	100	X-RAY DIFFRACTION	45.2		2003-05-06	4534	590		64.73	1.9	Protein (only)	10.1016/S0969-2126(03)00150-3	0.22	0.182	41680	CRYSTAL STRUCTURE OF THE GLYCOSYLASPARAGINASE PRECURSOR D151N MUTANT	P 1
1pcl	Lietzke, S.E., Keen, N.T., Jurnak, F.		X-RAY DIFFRACTION	48.36		1995-02-14	355	355		38.22	2.2	Protein (only)	10.1016/0969-2126(93)90013-7		0.206	16846	UNUSUAL STRUCTURAL FEATURES IN THE PARALLEL BETA-HELIX IN PECTATE LYASES	P 21 21 21
1pi2	Chen, P., Rose, J., Wang, B.C.		X-RAY DIFFRACTION	70.73		1992-04-15	461	63		7.21	2.5	Protein (only)					REACTIVE SITES OF AN ANTICARCINOGENIC BOWMAN-BIRK PROTEINASE INHIBITOR ARE SIMILAR TO OTHER TRYPSIN INHIBITORS	P 41 3 2
1pip	Yamamoto, A., Tomoo, K., Doi, M., Ohishi, H., Inoue, M., Ishida, T., Yamamoto, D., Tsuboi, S., Okamoto, H., Okada, Y.		X-RAY DIFFRACTION	45.72		1993-10-31	1705	218		24.16	1.7	Protein (only)	10.1021/bi00161a007		0.196		CRYSTAL STRUCTURE OF PAPAIN-SUCCINYL-GLN-VAL-VAL-ALA-ALA-P-NITROANILIDE COMPLEX AT 1.7 ANGSTROMS RESOLUTION: NONCOVALENT BINDING MODE OF A COMMON SEQUENCE OF ENDOGENOUS THIOL PROTEASE INHIBITORS	P 21 21 21
1plu	Yoder, M.D., Jurnak, F.A.	291	X-RAY DIFFRACTION	66.84		1999-07-13	2650	353		37.91	2.2	Protein (only)			0.221	24983	PECTATE LYASE C FROM ERWINIA CHRYSANTHEMI WITH 1 LU+3 ION IN THE PUTATIVE CALCIUM BINDING SITE	P 21 21 21
1pnt	Zhang, M., Van Etten, R.L., Stauffacher, C.V.		X-RAY DIFFRACTION	43.35		1995-02-07	1261	157		18.04	2.2	Protein (only)	10.1021/bi00203a006		0.166	6929	CRYSTAL STRUCTURE OF BOVINE HEART PHOSPHOTYROSYL PHOSPHATASE AT 2.2 ANGSTROMS RESOLUTION	C 1 2 1
1ppt	Blundell, T.L., Pitts, J.E., Tickle, I.J., Wood, S.P.		X-RAY DIFFRACTION	32.23		1981-02-19	302	36		4.31	1.37	Protein (only)	10.1073/pnas.78.7.4175				X-RAY ANALYSIS (1.4-ANGSTROMS RESOLUTION) OF AVIAN PANCREATIC POLYPEPTIDE. SMALL GLOBULAR PROTEIN HORMONE	C 1 2 1
1ptq	Zhang, G., Hurley, J.H.		X-RAY DIFFRACTION	57.55		1995-07-31	404	50		5.94	1.95	Protein (only)	10.1016/0092-8674(95)90011-X		0.196	4073	PROTEIN KINASE C DELTA CYS2 DOMAIN	C 2 2 21	0.06
1ptr	Zhang, G., Hurley, J.H.		X-RAY DIFFRACTION	57.55		1995-07-31	418	50		6.35	2.2	Protein (only)	10.1016/0092-8674(95)90011-X		0.194	3215	PROTEIN KINASE C DELTA CYS2 DOMAIN COMPLEXED WITH PHORBOL-13-ACETATE	C 2 2 21	0.06
1qbg	Skelly, J.V., Sanderson, M.R., Suter, D.A., Baumann, U., Gregory, D.S., Bennett, M., Hobbs, S.M., Neidle, S.	298	X-RAY DIFFRACTION	49.66		2000-04-24	8881	1088		126.02	2.3	Protein (only)	10.1021/jm991060m	0.28		43746	CRYSTAL STRUCTURE OF HUMAN DT-DIAPHORASE (NAD(P)H OXIDOREDUCTASE)	P 1	0.132
1qbr	Ala, P., Chang, C.-H.		X-RAY DIFFRACTION	44.29		1997-10-15	1566	198		22.27	1.8	Protein (only)	10.1021/jm960586t		0.19		HIV-1 PROTEASE INHIBITORS WIIH LOW NANOMOLAR POTENCY	P 61
1qbs	Ala, P., Chang, C.-H.		X-RAY DIFFRACTION	44.21		1997-10-15	1556	198		22.11	1.8	Protein (only)	10.1021/jm9602571		0.189		HIV-1 PROTEASE INHIBITORS WIIH LOW NANOMOLAR POTENCY	P 61
1qbt	Ala, P., Chang, C.-H.		X-RAY DIFFRACTION	44.29		1997-10-15	1574	198		22.34	2.1	Protein (only)	10.1021/jm960586t		0.19		HIV-1 PROTEASE INHIBITORS WIIH LOW NANOMOLAR POTENCY	P 61
1qbu	Ala, P., Chang, C.-H.		X-RAY DIFFRACTION	44.29		1997-10-15	1598	198		22.11	1.8	Protein (only)	10.1021/jm960586t		0.19		HIV-1 PROTEASE INHIBITORS WIIH LOW NANOMOLAR POTENCY	P 61
1qdm	Kervinen, J., Tobin, G.J., Costa, J., Waugh, D.S., Wlodawer, A., Zdanov, A.	100	X-RAY DIFFRACTION	53.46		1999-07-16	9336	1434		153.99	2.3	Protein (only)	10.1093/emboj/18.14.3947		0.224	42242	CRYSTAL STRUCTURE OF PROPHYTEPSIN, A ZYMOGEN OF A BARLEY VACUOLAR ASPARTIC PROTEINASE.	P 1 21 1	0.059
1qiw	Harmat, V., Bocskei, Z.S., Vertessy, B.G., Ovadi, J., Naray-Szabo, G.	298	X-RAY DIFFRACTION	44		2000-03-28	2324	296		35.31	2.3	Protein (only)	10.1006/JMBI.2000.3607	0.317	0.232	8711	Calmodulin complexed with N-(3,3,-diphenylpropyl)-N'-[1-R-(3,4-bis-butoxyphenyl)-ethyl]-propylenediamine (DPD)	P 1	0.137
1qmn	Gooptu, B., Hazes, B., Lomas, D.A.	293	X-RAY DIFFRACTION	47		2000-01-17	2897	401		45.35	2.27	Protein (only)	10.1073/PNAS.97.1.67	0.243	0.197	11373	Alpha1-antichymotrypsin serpin in the delta conformation (partial loop insertion)	P 1 21 1	0.101
1qtr	Yoshimoto, T., Kabashima, T., Uchikawa, K., Inoue, T., Tanaka, N.	293	X-RAY DIFFRACTION	50.79		1999-07-07	2530	317		36.13	2.32	Protein (only)		0.267	0.189	45646	CRYSTAL STRUCTURE ANALYSIS OF THE PROLYL AMINOPEPTIDASE FROM SERRATIA MARCESCENS	P 43 21 2	0.059
1r15	Love, M.L., Szebenyi, D.M.E., Kriksunov, I.A., Thiel, D.J., Munshi, C., Graeff, R., Lee, H.C., Hao, Q.	200	X-RAY DIFFRACTION	53.63		2004-03-09	16344	2064		240.31	2.4	Protein (only)	10.1016/j.str.2004.02.006	0.269	0.244	54338	Aplysia ADP ribosyl cyclase with bound nicotinamide and R5P	P 1
1r3f	Pan, H., Agarwalla, S., Moustakas, D.T., Finer-Moore, J., Stroud, R.M.	298	X-RAY DIFFRACTION	41.07		2003-11-04	2158	314		35.13	1.85	Protein (only)	10.1073/pnas.2135585100	0.257	0.228	48520	Crystal Structure of tRNA Pseudouridine Synthase TruB and Its RNA Complex: RNA-protein Recognition Through a Combination of Rigid Docking and Induced Fit	P 1 21 1	0.069
1r3h	Rudolph, M.G., Wilson, I.A.	100	X-RAY DIFFRACTION	43.75		2004-03-30	11327	1436		166.76	2.5	Protein (only)	10.1107/S0907444904002239	0.272	0.231	46904	Crystal Structure of T10	P 1 21 1
1r6f	Derewenda, U., Mateja, A., Devedjiev, Y., Routzahn, K.M., Evdokimov, A.G., Derewenda, Z.S., Waugh, D.S.	100	X-RAY DIFFRACTION	39.07		2004-03-09	2139	310		35.16	2.17	Protein (only)	10.1016/j.str.2004.03.008	0.284	0.217	14116	The structure of Yersinia pestis V-antigen, an essential virulence factor and mediator of immunity against plague	P 1	0.077
1rat	Tiltonjunior, R.F., Dewan, J.C., Petsko, G.A.		X-RAY DIFFRACTION	40.96		1993-07-15	951	124		13.71	1.5	Protein (only)	10.1021/bi00124a006			11214	EFFECTS OF TEMPERATURE ON PROTEIN STRUCTURE AND DYNAMICS: X-RAY CRYSTALLOGRAPHIC STUDIES OF THE PROTEIN RIBONUCLEASE-A AT NINE DIFFERENT TEMPERATURES FROM 98 TO 320 K	P 1 21 1
1rbb	Williams, R.L., Greene, S.M., McPherson, A.		X-RAY DIFFRACTION	46.02		1988-07-16	1900	248		27.42	2.5	Protein (only)			0.218		THE CRYSTAL STRUCTURE OF RIBONUCLEASE B AT 2.5-ANGSTROMS RESOLUTION	C 1 2 1
1rcu	Kuzin, A.P., Chen, Y., Edwards, A., Skarina, T., Savchenko, A., Tong, L., Northeast Structural Genomics Consortium (NESG)	100	X-RAY DIFFRACTION	35.95		2003-12-02	5152	780		85.42	2.5	Protein (only)		0.236	0.216	40327	X-RAY STRUCTURE OF TM1055 NORTHEAST STRUCTURAL GENOMICS CONSORTIUM TARGET VT76	P 1 21 1	0.096
1rd4	Crump, M.P., Ceska, T.A., Spyracopoulos, L., Henry, A., Archibald, S.C., Alexander, R., Taylor, R.J., Findlow, S.C., O'Connell, J., Robinson, M.K., Shock, A.	100	X-RAY DIFFRACTION	43.39		2004-03-30	6052	764		88.59	2.4	Protein (only)	10.1021/bi035422a	0.29	0.236	26155	An allosteric inhibitor of LFA-1 bound to its I-domain	P 1	0.068
1rh9	Oakley, A.J., Bourgault, R., Bewley, J.D., Wilce, M.C.J.	100	X-RAY DIFFRACTION	37.76		2005-04-19	3143	373		42.44	1.5	Protein (only)	10.1110/ps.041260905	0.20479	0.18248	53236	Family GH5 endo-beta-mannanase from Lycopersicon esculentum (tomato)	P 21 21 21	0.08
1rhd	Hol, W.G.J., Ploegman, J.H., Kalk, K.H., Drent, G.		X-RAY DIFFRACTION	49.18		1978-01-16	2326	293		32.98	2.5	Protein (only)	10.1016/0022-2836(78)90207-3				STRUCTURE OF BOVINE LIVER RHODANESE. I. STRUCTURE DETERMINATION AT 2.5 ANGSTROMS RESOLUTION AND A COMPARISON OF THE CONFORMATION AND SEQUENCE OF ITS TWO DOMAINS	C 1 2 1
1rld	Zhang, K.Y.J., Eisenberg, D.		X-RAY DIFFRACTION	52.41		1994-04-30	8970	1138		128.39	2.5	Protein (only)	10.1107/S090744499301306X		0.211		SOLID-STATE PHASE TRANSITION IN THE CRYSTAL STRUCTURE OF RIBULOSE 1,5-BIPHOSPHATE CARBOXYLASE(SLASH)OXYGENASE	I 4
1rlr	Uhlin, U., Eklund, H.		X-RAY DIFFRACTION	63		1996-12-23	5875	761		86.01	2.5	Protein (only)	10.1038/370533a0		0.21	104230	STRUCTURE OF RIBONUCLEOTIDE REDUCTASE PROTEIN R1	H 3 2
1rri	Sanders, W.J., Nienaber, V.L., Lerner, C.G., McCall, J.O., Merrick, S.M., Swanson, S.J., Harlan, J.E., Stoll, V.S., Stamper, G.F., Betz, S.F., Condroski, K.R., Meadows, R.P., Severin, J.M., Walter, K.A., Magdalinos, P., Jakob, C.G., Wagner, R., Beutel, B.A.	100	X-RAY DIFFRACTION	41.01		2004-03-30	987	121		14.04	2	Protein (only)	10.1021/jm030497y	0.316	0.265	6827	DHNA complex with 3-(5-amino-7-hydroxy-[1,2,3] triazolo [4,5-d]pyrimidin-2-yl)-benzoic acid	I 4 2 2
1rsd	Sanders, W.J., Nienaber, V.L., Lerner, C.G., McCall, J.O., Merrick, S.M., Swanson, S.J., Harlan, J.E., Stoll, V.S., Stamper, G.F., Betz, S.F., Condroski, K.R., Meadows, R.P., Severin, J.M., Walter, K.A., Magdalinos, P., Jakob, C.G., Wagner, R., Beutel, B.A.	100	X-RAY DIFFRACTION	40.78		2004-03-30	1003	121		14.27	2.5	Protein (only)	10.1021/jm030497y	0.293	0.28	4170	DHNA complex with 3-(5-Amino-7-hydroxy-[1,2,3]triazolo[4,5-d]pyrimidin-2-yl)-N-[2-(2-hydroxymethyl-phenylsulfanyl)-benzyl]-benzamide	I 4 2 2
1rsi	Sanders, W.J., Nienaber, V.L., Lerner, C.G., McCall, J.O., Merrick, S.M., Swanson, S.J., Harlan, J.E., Stoll, V.S., Stamper, G.F., Betz, S.F., Condroski, K.R., Meadows, R.P., Severin, J.M., Walter, K.A., Magdalinos, P., Jakob, C.G., Wagner, R., Beutel, B.A.	100	X-RAY DIFFRACTION	41.01		2004-03-30	982	121		14.04	2.2	Protein (only)	10.1021/jm030497y	0.339	0.276	5864	DHNA complex with 2-Amino-5-bromo-3-hydroxy-6-phenylpyrimidine	I 4 2 2
1rta	Birdsall, D.L., McPherson, A.		X-RAY DIFFRACTION	50.12		1993-10-31	1031	128		14.88	2.5	Protein/NA			0.235		CRYSTAL STRUCTURE DISPOSITION OF THYMIDYLIC ACID TETRAMER IN COMPLEX WITH RIBONUCLEASE A	P 21 21 21
1rtb	Birdsall, D.L., McPherson, A.		X-RAY DIFFRACTION	54.41		1993-10-31	951	124		13.71	2.5	Protein (only)			0.228		CRYSTAL STRUCTURE DISPOSITION OF THYMIDYLIC ACID TETRAMER IN COMPLEX WITH RIBONUCLEASE A	P 21 21 21
1rxv	Chapados, B.R., Hosfield, D.J., Han, S., Qiu, J., Yelent, B., Shen, B., Tainer, J.A.	100	X-RAY DIFFRACTION	57.29		2004-01-27	4968	690		81.75	2.5	Protein/NA	10.1016/S0092-8674(03)01036-5	0.309	0.274	32212	Crystal Structure of A. Fulgidus FEN-1 bound to DNA	P 41 21 2
1ry2	Jogl, G., Tong, L.	100	X-RAY DIFFRACTION	53.6		2004-03-09	4857	663		73.95	2.3	Protein (only)	10.1021/bi035911a	0.258	0.199	27899	Crystal structure of yeast acetyl-coenzyme A synthetase in complex with AMP	P 3
1s5k	Vetting, M.W., Magnet, S., Nieves, E., Roderick, S.L., Blanchard, J.S.	77	X-RAY DIFFRACTION	49.16		2004-05-18	2376	330		38.84	2.4	Protein (only)	10.1016/j.chembiol.2004.03.017	0.245	0.182	14480	Aminoglycoside N-Acetyltransferase AAC(6')-Iy in Complex with CoA and N-terminal His(6)-tag (crystal form 1)	P 31 2 1
1sac	White, H.E., Emsley, J., O'Hara, B.P., Oliva, G., Srinivasan, N., Tickle, I.J., Blundell, T.L., Pepys, M.B., Wood, S.P.		X-RAY DIFFRACTION	56.46		1994-05-31	8271	1020		117.05	2	Protein (only)	10.1038/367338a0		0.179	78910	THE STRUCTURE OF PENTAMERIC HUMAN SERUM AMYLOID P COMPONENT	P 1 21 1
1sbc	Neidhart, D.J., Petsko, G.A.		X-RAY DIFFRACTION	40.66		1988-07-16	1921	274		27.35	2.5	Protein (only)	10.1093/protein/2.4.271				THE REFINED CRYSTAL STRUCTURE OF SUBTILISIN CARLSBERG AT 2.5 ANGSTROMS RESOLUTION	P 21 21 21
1shf	Noble, M., Musacchio, A., Saraste, M., Wierenga, R.		X-RAY DIFFRACTION	56.5		1993-10-31	956	118		13.48	1.9	Protein (only)			0.18		CRYSTAL STRUCTURE OF THE SH3 DOMAIN IN HUMAN FYN; COMPARISON OF THE THREE-DIMENSIONAL STRUCTURES OF SH3 DOMAINS IN TYROSINE KINASES AND SPECTRIN	C 1 2 1
1shg	Noble, M., Pauptit, R., Musacchio, A., Saraste, M., Wierenga, R.K.		X-RAY DIFFRACTION	50.34		1993-10-31	472	62		7.23	1.8	Protein (only)	10.1038/359851a0	0.277	0.195		CRYSTAL STRUCTURE OF A SRC-HOMOLOGY 3 (SH3) DOMAIN	P 21 21 21
1smt	Cook, W.J., Hall, L.M.	295	X-RAY DIFFRACTION	43		1997-12-03	1574	244		27.12	2.2	Protein (only)	10.1006/jmbi.1997.1443	0.25	0.217	10278	SMTB REPRESSOR FROM SYNECHOCOCCUS PCC7942	P 1 21 1
1spd	Parge, H.E., Tainer, J.A.		X-RAY DIFFRACTION	70.71		1994-04-30	2230	308		31.97	2.4	Protein (only)			0.224		AMYOTROPHIC LATERAL SCLEROSIS AND STRUCTURAL DEFECTS IN CU,ZN SUPEROXIDE DISMUTASE	P 63
1sur	Sinning, I., Savage, H.	100	X-RAY DIFFRACTION	65		1999-05-11	1739	215		24.6	2	Protein (only)	10.1016/S0969-2126(97)00244-X	0.23	0.19	27181	PHOSPHO-ADENYLYL-SULFATE REDUCTASE	C 2 2 21	0.081
1sy6	Kjer-Nielsen, L., Dunstone, M.A., Kostenko, L., Ely, L.K., Beddoe, T., Misfud, N.A., Purcell, A.W., Brooks, A.G., McCluskey, J., Rossjohn, J.	100	X-RAY DIFFRACTION	51.52		2004-05-25	4651	636		70.16	2.1	Protein (only)	10.1073/pnas.0402295101	0.255	0.211	39510	Crystal Structure of CD3gammaepsilon Heterodimer in Complex with OKT3 Fab Fragment	P 1 21 1
1t18	Rajagopal, S., Anderson, S., Srajer, V., Schmidt, M., Pahl, R., Moffat, K.	288	X-RAY DIFFRACTION	35.54		2005-01-18	987	125		14.05	1.6	Protein (only)	10.1016/j.str.2004.10.016	0.2468	0.2272	13889	Early intermediate IE1 from time-resolved crystallography of the E46Q mutant of PYP	P 63
1t19	Rajagopal, S., Anderson, S., Srajer, V., Schmidt, M., Pahl, R., Moffat, K.	288	X-RAY DIFFRACTION	35.54		2005-01-18	987	125		14.05	1.6	Protein (only)	10.1016/j.str.2004.10.016	0.2188	0.2024	13889	Early intermediate IE2 from time-resolved crystallography of the E46Q mutant of PYP	P 63
1t1a	Rajagopal, S., Anderson, S., Srajer, V., Schmidt, M., Pahl, R., Moffat, K.	288	X-RAY DIFFRACTION	35.54		2005-01-18	987	125		14.05	1.6	Protein (only)	10.1016/j.str.2004.10.016	0.3313	0.313	13889	Late intermediate IL1 from time-resolved crystallography of the E46Q mutant of PYP	P 63
1t1b	Rajagopal, S., Anderson, S., Srajer, V., Schmidt, M., Pahl, R., Moffat, K.	288	X-RAY DIFFRACTION	35.54		2005-01-18	987	125		14.05	1.6	Protein (only)	10.1016/j.str.2004.10.016	0.3316	0.3164	13947	Late intermediate IL2 from time-resolved crystallography of the E46Q mutant of PYP	P 63
1t1c	Rajagopal, S., Anderson, S., Srajer, V., Schmidt, M., Pahl, R., Moffat, K.	288	X-RAY DIFFRACTION	35.54		2005-01-18	987	125		14.05	1.6	Protein (only)	10.1016/j.str.2004.10.016	0.1386	0.1285	13947	Late intermediate IL3 from time-resolved crystallography of the E46Q mutant of PYP	P 63
1tbe	Cook, W.J., Jeffrey, L.C., Kasperek, E., Pickart, C.M.		X-RAY DIFFRACTION	34.45		1994-01-31	1175	152		17.15	2.4	Protein (only)	10.1006/jmbi.1994.1169		0.184		STRUCTURE OF TETRAUBIQUITIN SHOWS HOW MULTIUBIQUITIN CHAINS CAN BE FORMED	P 1 21 1
1tfd	Sarra, R., Lindley, P.F.		X-RAY DIFFRACTION	54.02		1993-04-15	2285	304		33.66	2.3	Protein (only)					HIGH-RESOLUTION X-RAY STUDIES ON RABBIT SERUM TRANSFERRIN: PRELIMINARY STRUCTURE ANALYSIS OF THE N-TERMINAL HALF-MOLECULE AT 2.3 ANGSTROMS RESOLUTION	P 31 2 1
1tgl	Brady, L., Brzozowski, A.M., Derewenda, Z.S., Dodson, E.J., Dodson, G.G., Tolley, S.P., Turkenburg, J.P., Christiansen, L., Huge-Jensen, B., Norskov, L., Thim, L.		X-RAY DIFFRACTION	50.82		1990-10-15	286	269		29.51	1.9	Protein (only)	10.1038/343767a0				A SERINE PROTEASE TRIAD FORMS THE CATALYTIC CENTRE OF A TRIACYLGLYCEROL LIPASE	P 21 21 21
1tgn	Kossiakoff, A.A., Stroud, R.M.		X-RAY DIFFRACTION	38.42		1979-10-19	1621	229		24.01	1.65	Protein (only)	10.1021/bi00623a016				STRUCTURE OF BOVINE TRYPSINOGEN AT 1.9 ANGSTROMS RESOLUTION	P 31 2 1
1tia	Derewenda, U., Swenson, L., Yamaguchi, S., Wei, Y., Derewenda, Z.S.		X-RAY DIFFRACTION	36.36		1995-01-26	292	279		30.21	2.1	Protein (only)	10.1038/nsb0194-36		0.19	12586	AN UNUSUAL BURIED POLAR CLUSTER IN A FAMILY OF FUNGAL LIPASES	P 1
1tim	Banner, D.W., Bloomer, A.C., Petsko, G.A., Phillips, D.C., Wilson, I.A.		X-RAY DIFFRACTION	46.53		1976-10-15	3740	494		53.16	2.5	Protein (only)					STRUCTURE OF TRIOSE PHOSPHATE ISOMERASE FROM CHICKEN MUSCLE	P 21 21 21
1tkb	Schneider, G., Koenig, S.		X-RAY DIFFRACTION	47.87		1994-11-30	10450	1356		148.24	2.3	Protein (only)			0.185	44174	SPECIFICITY OF COENZYME BINDING IN THIAMIN DIPHOSPHATE DEPENDENT ENZYMES: CRYSTAL STRUCTURES OF YEAST TRANSKETOLASE IN COMPLEX WITH ANALOGS OF THIAMIN DIPHOSPHATE	P 21 21 21
1ts0	Ihee, H., Rajagopal, S., Srajer, V., Pahl, R., Anderson, S., Schmidt, M., Schotte, F., Anfinrud, P.A., Wulff, M., Moffat, K.	288	X-RAY DIFFRACTION	35.29		2005-07-05	987	125		14.05	1.6	Protein (only)	10.1073/pnas.0409035102	0.1155	0.1087	13891	Structure of the pB1 intermediate from time-resolved Laue crystallography	P 63
1ts6	Ihee, H., Rajagopal, S., Srajer, V., Pahl, R., Anderson, S., Schmidt, M., Schotte, F., Anfinrud, P.A., Wulff, M., Moffat, K.	288	X-RAY DIFFRACTION	35.29		2005-07-05	987	125		14.05	1.6	Protein (only)	10.1073/pnas.0409035102	0.1862	0.1746		Structure of the pB2 intermediate from time-resolved Laue crystallography	P 63
1ts7	Ihee, H., Rajagopal, S., Srajer, V., Pahl, R., Anderson, S., Schmidt, M., Schotte, F., Anfinrud, P.A., Wulff, M., Moffat, K.	288	X-RAY DIFFRACTION	35.29		2005-07-05	987	125		14.05	1.6	Protein (only)	10.1073/pnas.0409035102	0.391	0.3658	13891	Structure of the pR cis wobble and pR E46Q intermediates from time-resolved Laue crystallography	P 63
1ts8	Ihee, H., Rajagopal, S., Srajer, V., Pahl, R., Anderson, S., Schmidt, M., Schotte, F., Anfinrud, P.A., Wulff, M., Moffat, K.	288	X-RAY DIFFRACTION	35.29		2005-07-05	987	125		14.05	1.6	Protein (only)	10.1073/pnas.0409035102	0.3827	0.3526	13891	Structure of the pR cis planar intermediate from time-resolved Laue crystallography	P 63
1twf	Westover, K.D., Bushnell, D.A., Kornberg, R.D.	100	X-RAY DIFFRACTION	54.95		2004-11-16	28318	4173		470.74	2.3	Protein (only)	10.1016/j.cell.2004.10.016	0.294	0.247	258084	RNA polymerase II complexed with UTP at 2.3 A resolution	I 2 2 2
1u2j	Carpena, X., Melik-Adamyan, W., Loewen, P.C., Fita, I.	100	X-RAY DIFFRACTION	44.83		2004-10-05	18136	2608		285.19	2.3	Protein (only)	10.1107/S0907444904020621	0.32668	0.2332	92771	Crystal structure of the C-terminal domain from the catalase-peroxidase KatG of Escherichia coli (P21 21 21)	P 21 21 21
1u3l	Steinbacher, S., Kaiser, J., Wungsintaweekul, J., Hechst, S., Eisenreich, W., Gerhardt, S., Bacher, A., Rohdich, F.	100	X-RAY DIFFRACTION	84		2004-08-31	1184	159		17.41	2.5	Protein (only)	10.1006/jmbi.2001.5341	0.26	0.24	16531	IspF with Mg and CDP	I 21 3	0.064
1u68	Sanders, W.J., Nienaber, V.L., Lerner, C.G., McCall, J.O., Merrick, S.M., Swanson, S.J., Harlan, J.E., Stoll, V.S., Stamper, G.F., Betz, S.F., Condroski, K.R., Meadows, R.P., Severin, J.M., Walter, K.A., Magdalinos, P., Jakob, C.G., Wagner, R., Beutel, B.A.	100	X-RAY DIFFRACTION	41.02		2004-10-19	985	121		14.02	2.4	Protein (only)	10.1021/jm030497y	0.368	0.279	4532	DHNA 7,8 DIHYDRONEOPTERIN COMPLEX	I 4 2 2
1u6q	Bruncko, M., McClellan, W., Wendt, M.D., Sauer, D.R., Geyer, A., Dalton, C.R., Kaminski, M.K., Nienaber, V.L., Rockway, T.R., Giranda, V.L.		X-RAY DIFFRACTION	43.52		2004-10-19	1955	245		27.91	2.02	Protein (only)	10.1016/j.bmcl.2004.10.026	0.29	0.27	13768	Substituted 2-Naphthamadine inhibitors of Urokinase	P 21 21 21
1unx	Yadav, M.K., Redman, J.E., Alvarez-Gutierrez, J.M., Zhang, Y., Stout, C.D., Ghadiri, M.R.	114	X-RAY DIFFRACTION	50		2004-10-13	539	68		8.09	2.4	Protein (only)	10.1021/BI050742A	0.30603	0.24619	3446	Structure Based Engineering of Internal Molecular Surfaces Of Four Helix Bundles	P 41 3 2	0.14
1uo0	Yadav, M.K., Redman, J.E., Alvarez-Gutierrez, J.M., Zhang, Y., Stout, C.D., Ghadiri, M.R.	114	X-RAY DIFFRACTION	50		2004-10-13	520	68		8.06	2.4	Protein (only)	10.1021/BI050742A	0.29885	0.22603	3488	Structure Based Engineering of Internal Molecular Surfaces Of Four Helix Bundles	P 41 3 2	0.123
1uo1	Yadav, M.K., Redman, J.E., Alvarez-Gutierrez, J.M., Zhang, Y., Stout, C.D., Ghadiri, M.R.	114	X-RAY DIFFRACTION	50		2004-10-13	523	68		8.12	2.5	Protein (only)	10.1021/BI050742A	0.30246	0.23145	3118	Structure Based Engineering of Internal Molecular Surfaces Of Four Helix Bundles	P 41 3 2	0.094
1upw	Hoerer, S., Schmid, A., Heckel, A., Budzinski, R.M., Nar, H.	100	X-RAY DIFFRACTION	52.3		2004-10-20	1906	257		29.9	2.4	Protein (only)	10.1016/J.JMB.2003.10.033	0.295	0.25	10504	Crystal structure of the human Liver X receptor beta ligand binding domain in complex with a synthetic agonist	P 21 21 2	0.121
1uvl	Salgado, P.S., Makeyev, E.V., Butcher, S., Bamford, D., Stuart, D.I., Grimes, J.M.	150	X-RAY DIFFRACTION	58.01		2004-02-26	16089	2007		229.33	2	Protein/NA	10.1016/j.str.2004.01.012	0.299	0.281	176845	The structural basis for RNA specificity and Ca2 inhibition of an RNA-dependent RNA polymerase phi6p2 with 5nt RNA. Conformation B	P 1 21 1	0.066
1vf7	Akama, H., Matsuura, T., Kashiwagi, S., Yoneyama, H., Tsukihara, T., Nakagawa, A., Nakae, T.	90	X-RAY DIFFRACTION	73.4		2004-05-25	23655	4797		516.54	2.4	Protein (only)	10.1074/jbc.C400164200	0.2822	0.258	346530	Crystal structure of the membrane fusion protein, MexA of the multidrug transporter	P 1 21 1	0.062
1vrw	Perozzo, R., Kuo, M., Sidhu, A.S., Valiyaveettil, J.T., Bittman, R., Jacobs Jr., W.R., Fidock, D.A., Sacchettini, J.C.	120	X-RAY DIFFRACTION	49.65		2005-07-05	4662	672		77.52	2.4	Protein (only)	10.1074/jbc.M112000200	0.224	0.176	28422	Crystal structure analysis of plasmodium falciparum enoyl-acyl-carrier-protein reductase with nadh	P 43 21 2
1vtl	Kim, J.L., Nikolov, D.B., Burley, S.K.	123	X-RAY DIFFRACTION	58.88		2011-07-13	4057	428		58.95	2.25	Protein/NA	10.1038/365520a0		0.202	27613	CO-CRYSTAL STRUCTURE OF TBP RECOGNIZING THE MINOR GROOVE OF A TATA ELEMENT	P 1 21 1
1w5h	Yadav, M.K., Leman, L.J., Stout, C.D., Ghadiri, M.R.	93	X-RAY DIFFRACTION	38.9		2004-09-24	450	66		7.99	2.5	Protein (only)	10.1021/BI060092Q	0.344	0.28	2517	An anti-parallel four helix bundle.	P 42 21 2	0.05
1wbp	Ngo, J.C., Gullinsgrud, J., Chakrabarti, S., Nolen, B., Aubol, B.E., Fu, X.-D., Adams, J.A., McCammon, J.A., Ghosh, G.	105	X-RAY DIFFRACTION	58.82		2005-10-19	2941	406		46.93	2.4	Protein (only)	10.1016/J.MOLCEL.2005.08.025	0.247	0.228	15613	SRPK1 bound to 9mer docking motif peptide	P 65 2 2	0.07
1wou	Woo, J.R., Kim, S.J., Jeong, W., Cho, Y.H., Lee, S.C., Chung, Y.J., Rhee, S.G., Ryu, S.E.	291	X-RAY DIFFRACTION	37		2004-09-14	947	123		13.96	1.8	Protein (only)	10.1074/jbc.M407079200	0.229	0.219	10385	Crystal Structure of human Trp14	P 21 21 21	0.041
1wvi	Fedorov, A.A., Fedorov, E.V., Almo, S.C., Burley, S.K., New York SGX Research Center for Structural Genomics (NYSGXRC)	100	X-RAY DIFFRACTION	47.7		2004-12-28	7840	1028		113.67	2.3	Protein (only)		0.264	0.248	47794	Crystal structure of putative phosphatase from Streptococcus mutans UA159	P 1 21 1
1wvw	Ueda, Y., Ogata, H., Yamakawa, A., Higuchi, Y.	100	X-RAY DIFFRACTION	63		2006-04-11	2231	278		31.98	2.4	Protein (only)		0.2702	0.2323	15527	Crystal structures of kinase domain of DAP kinase in complex with small molecular inhibitors	P 21 21 21	0.118
1wz1	Nakasako, M., Oka, T., Mashumo, M., Takahashi, H., Shimada, I., Yamaguchi, Y., Kato, K., Arata, Y.	110	X-RAY DIFFRACTION	47.66		2006-01-31	1884	236		26.76	1.85	Protein (only)	10.1016/j.jmb.2005.06.018	0.253	0.216	19814	Crystal structure of the Fv fragment complexed with dansyl-lysine	P 43 21 2	0.078
1x9g	Caruthers, J., Merritt, E.A., Structural Genomics of Pathogenic Protozoa Consortium (SGPP)		X-RAY DIFFRACTION	58.18		2004-09-07	1517	200		22.7	2.41	Protein (only)	10.1110/ps.051783005	0.27567	0.22468	9326	PUTATIVE MAR1 RIBONUCLEASE FROM LEISHMANIA DONOVANI	I 4 3 2	0.075
1xia	Blow, D.M.		X-RAY DIFFRACTION	66.76		1988-04-16	786	786		66.93	2.3	Protein (only)	10.1093/protein/1.6.467				COMPARISON OF BACKBONE STRUCTURES OF GLUCOSE ISOMERASE FROM STREPTOMYCES AND ARTHROBACTER	P 31 2 1
1xxs	Watanabe, L., Soares, A.M., Ward, R.J., Fontes, M.R., Arni, R.K.	298	X-RAY DIFFRACTION	52.03		2005-03-29	2049	244		29.86	1.8	Protein (only)	10.1016/j.biochi.2004.11.005	0.247	0.166	21341	Structural insights for fatty acid binding in a Lys49 phospholipase A2: crystal structure of myotoxin II from Bothrops moojeni complexed with stearic acid	P 21 21 21	0.077
1xys	Harris, G.W., Jenkins, J.A., Connerton, I., Pickersgill, R.W.		X-RAY DIFFRACTION	47.73		1995-07-10	692	694		76.95	2.5	Protein (only)	10.1016/S0969-2126(94)00112-X			24996	CATALYTIC CORE OF XYLANASE A E246C MUTANT	P 43 21 2	0.078
1ytf	Tan, S., Hunziker, Y., Sargent, D.F., Richmond, T.J.		X-RAY DIFFRACTION	45		1996-06-20	3605	465		58.31	2.5	Protein/NA	10.1038/381127a0	0.297	0.235	20758	YEAST TFIIA/TBP/DNA COMPLEX	P 21 21 21	0.05
1z12	Zhang, M., Zhou, M., Van Etten, R.L., Stauffacher, C.V.	298	X-RAY DIFFRACTION	43.08		2005-04-05	1260	157		18.06	2.2	Protein (only)	10.1021/bi961804n			6260	Crystal Structure of Bovine Low Molecular Weight PTPase Complexed with Vanadate	C 1 2 1
1z13	Zhang, M., Zhou, M., Van Etten, R.L., Stauffacher, C.V.	298	X-RAY DIFFRACTION	43.08		2005-04-05	1261	157		18.11	2.2	Protein (only)	10.1021/bi961804n			5798	Crystal Structure of Bovine Low Molecular Weight PTPase Complexed with Molybdate	C 1 2 1
1z6q	Kristiansen, M., Andersen, B., Iversen, L.F., Westergaard, N.	100	X-RAY DIFFRACTION	50		2005-04-12	6685	842		98.11	2.03	Protein (only)	10.1021/jm031121n	0.27	0.21	60467	Glycogen phosphorylase with inhibitor in the AMP site	P 43 21 2
21bi	Veerapandian, B., Poulos, T.L., Gilliland, G.L., Masui, Y., Hirai, Y.		X-RAY DIFFRACTION	63.33		1992-04-15	1206	153		17.36	2	Protein (only)					INTERLEUKIN-1 BETA (IL-1 BETA) (MUTANT WITH CYS 71 REPLACED BY ALA) (C71A)	P 43
2aak	Cook, W.J., Jeffrey, L.C., Sullivan, M.L., Vierstra, R.D.	295	X-RAY DIFFRACTION	45		1998-03-18	1202	152		17.3	2.4	Protein (only)		0.287	0.221	6095	UBIQUITIN CONJUGATING ENZYME FROM ARABIDOPSIS THALIANA	P 21 21 21
2abz	Arolas, J.L., Popowicz, G.M., Bronsoms, S., Aviles, F.X., Huber, R., Holak, T.A., Ventura, S.		X-RAY DIFFRACTION	60.02		2006-01-31	6504	886		98.91	2.16	Protein (only)	10.1016/j.jmb.2005.07.065	0.234	0.189	62741	Crystal structure of C19A/C43A mutant of leech carboxypeptidase inhibitor in complex with bovine carboxypeptidase A	P 43 21 2
2ajp	Ismail, S., Dimov, S., Atanassova, A., Tempel, W., Arrowsmith, C., Edwards, A., Sundstrom, M., Weigelt, J., Bochkarev, A., Park, H., Structural Genomics Consortium (SGC)	100	X-RAY DIFFRACTION	62.2		2005-08-09	4693	652		74.17	2.5	Protein (only)		0.2834	0.2414	31250	Crystal structure of a human pyridoxal kinase	I 2 2 2	0.121
2alr	El-Kabbani, O.	293	X-RAY DIFFRACTION	43		1996-06-20	2472	324		36.49	2.48	Protein (only)	10.1107/S0907444994005275		0.19	9538	ALDEHYDE REDUCTASE	P 21 21 21	0.083
2aw5	Papagrigoriou, E., Berridge, G., Smee, C., Bray, J., Arrowsmith, C., Edwards, A., Weigelt, J., Sundstrom, M., Oppermann, U., Gileadi, O., von Delft, F., Structural Genomics Consortium (SGC)	100	X-RAY DIFFRACTION	54.519791		2005-09-20	11920	1725		193.4	2.5	Protein (only)		0.2559	0.2074	65880	Crystal structure of a human malic enzyme	C 1 2 1
2b25	Tempel, W., Wu, H., Dong, A., Zeng, H., Loppnau, P., Arrowsmith, C., Edwards, A., Sundstrom, M., Weigelt, J., Bochkarev, A., Plotnikov, A.N., Structural Genomics Consortium (SGC)	100	X-RAY DIFFRACTION	44.8		2005-09-27	3835	672		76.32	2.5	Protein (only)		0.2822	0.2466	23535	Human putative tRNA(1-methyladenosine)methyltransferase	C 2 2 21	0.082
2b35	Sullivan, T.J., Truglio, J.J., Novichenok, P., Stratton, C., Zhang, X., Kaur, T., Johnson, F., Boyne, M.S., Amin, A.	100	X-RAY DIFFRACTION	44.7		2006-03-07	11637	1614		177.05	2.3	Protein (only)		0.334	0.268	57972	Crystal structure of Mycobacterium tuberculosis enoyl reductase (InhA) inhibited by triclosan	C 1 2 1
2bjm	James, L.C., Tawfik, D.S.	100	X-RAY DIFFRACTION	46		2005-08-18	1782	230		25.3	2.15	Protein (only)	10.1073/PNAS.0500909102	0.286	0.268	6123	SPE7:Anthrone Complex	I 4	0.06
2blj	Nienhaus, K., Ostermann, A., Nienhaus, G.U., Parak, F.G., Schmidt, M.	295	X-RAY DIFFRACTION	62.04		2005-04-06	1282	153		17.95	1.8	Protein (only)	10.1021/BI047513T	0.2568	0.2238	16299	Structure of L29W MbCO	P 6	0.05
2blm	Moews, P.C., Knox, J.R., Dideberg, O.		X-RAY DIFFRACTION	43.15		1990-10-15	520	530		59.08	2	Protein (only)	10.1002/prot.340070205			27330	BETA-LACTAMASE OF BACILLUS LICHENIFORMIS 749(SLASH)C AT 2 ANGSTROMS RESOLUTION	P 1 21 1
2bpp	Sundaralingam, M.		X-RAY DIFFRACTION	46.77		1993-10-31	958	123		13.85	1.8	Protein (only)	10.1021/bi00115a010		0.188		PHOSPHOLIPASE A2 ENGINEERING. X-RAY STRUCTURAL AND FUNCTIONAL EVIDENCE FOR THE INTERACTION OF LYSINE-56 WITH SUBSTRATES	P 31 2 1
2btz	Knoechel, T.R., Tucker, A.D., Robinson, C.M., Phillips, C., Taylor, W., Bungay, P.J., Kasten, S.A., Roche, T.E., Brown, D.G.	100	X-RAY DIFFRACTION	62		2006-02-02	2870	394		44.65	2.2	Protein (only)	10.1021/BI051402S	0.2965	0.2658	29231	crystal structures of human pyruvate dehydrogenase kinase 2 containing physiological and synthetic ligands	P 64	0.03
2bxa	Ghuman, J., Zunszain, P.A., Petitpas, I., Bhattacharya, A.A., Otagiri, M., Curry, S.	298	X-RAY DIFFRACTION	42		2005-09-22	8664	1170		134.1	2.35	Protein (only)	10.1016/J.JMB.2005.07.075		0.23	50082	Human serum albumin complexed with 3-carboxy-4-methyl-5-propyl-2- furanpropanoic acid (CMPF)	P 1	0.04
2bzy	Harkiolaki, M., Gilbert, R.J., Jones, E.Y., Feller, S.M.	100	X-RAY DIFFRACTION	68.42		2006-09-28	982	134		15.1	2.5	Protein (only)	10.1016/J.STR.2006.09.013	0.309	0.263	8123	Homodimer of CrkL-SH3C domain	P 61 2 2	0.16
2cab	Kannan, K.K., Ramanadham, M., Jones, T.A.		X-RAY DIFFRACTION	36.26		1984-02-02	2010	260		28.85	2	Protein (only)			0.193		STRUCTURE, REFINEMENT AND FUNCTION OF CARBONIC ANHYDRASE ISOZYMES. REFINEMENT OF HUMAN CARBONIC ANHYDRASE I	P 21 21 21
2chx	Knight, Z.A., Gonzalez, B., Feldman, M.E., Zunder, E.R., Goldenberg, D.D., Williams, O., Loewith, R., Stokoe, D., Balla, A., Toth, B., Balla, T., Weiss, W.A., Williams, R.L., Shokat, K.M.	100	X-RAY DIFFRACTION	0.4		2006-05-22	6863	966		111.11	2.5	Protein (only)	10.1016/J.CELL.2006.03.035	0.28	0.23	34491	A pharmacological map of the PI3-K family defines a role for p110alpha in signaling: The structure of complex of phosphoinositide 3-kinase gamma with inhibitor PIK-90	C 1 2 1	0.07
2clr	Collins, E.J., Garboczi, D.N., Wiley, D.C.		X-RAY DIFFRACTION	50.92		1995-03-31	6308	770		89.58	2	Protein (only)	10.1038/371626a0		0.236	42669	THREE DIMENSIONAL STRUCTURE OF A PEPTIDE EXTENDING OUT ONE END OF A CLASS I MHC BINDING SITE	P 1
2eh7	Chi, S.-W., Kim, S.-J., Maeng, C.-Y., Hong, H.J., Ryu, S.-E.	298	X-RAY DIFFRACTION	51.23		2008-01-15	3302	437		46.98	2.5	Protein (only)	10.1073/pnas.0701279104	0.252	0.207	15758	Crystal structure of humanized KR127 FAB	C 1 2 1	0.078
2eo0	Sarai, N., Kagawa, W., Kurumizaka, H., Yokoyama, S., RIKEN Structural Genomics/Proteomics Initiative (RSGI)	100	X-RAY DIFFRACTION	45.03		2007-10-02	2052	294		33.48	2.4	Protein (only)		0.312	0.2315	11752	Crystal Structure of Holliday Junction Resolvase ST1444	P 1 21 1	0.064
2eql	Tsuge, H., Ago, H., Miyano, M.		X-RAY DIFFRACTION	39.71		1994-07-31	1023	129		14.67	2.5	Protein (only)			0.234	4142	CRYSTALLOGRAPHIC STUDIES OF A CALCIUM BINDING LYSOZYME FROM EQUINE MILK AT 2.5 ANGSTROMS RESOLUTION	P 21 21 21
2fem	Ofiteru, A., Bucurenci, N., Alexov, E., Bertrand, T., Briozzo, P., Munier-Lehmann, H., Tourneux, L., Barzu, O., Gilles, A.M.	173	X-RAY DIFFRACTION	48.53		2006-01-10	1614	227		24.75	1.9	Protein (only)	10.1111/j.1742-4658.2007.05870.x	0.242	0.2309	18054	Mutant R188M of the Cytidine Monophosphate Kinase From E. Coli	P 63
2frh	Liu, Y., Manna, A.C., Ingavale, S., Cheung, A.L., Zhang, G.	103	X-RAY DIFFRACTION	49.44		2006-01-31	2114	254		30.13	2.5	Protein (only)	10.1073/pnas.0510439103	0.302	0.266	8562	Crystal Structure of Sara, A Transcription Regulator From Staphylococcus Aureus	P 61 2 2	0.072
2ft9	Capaldi, S., Guariento, M., Perduca, M., Di Pietro, S.M., Santome, J.A., Monaco, H.L.	100	X-RAY DIFFRACTION	59.45		2006-04-11	1024	125		14.58	2.5	Protein (only)	10.1002/prot.20961	0.31598	0.25756	5249	Crystal structure of axolotl (Ambystoma mexicanum) liver bile acid-binding protein bound to cholic acid	I 41
2fvz	Ogg, D., Hallberg, B.M., Arrowsmith, C., Berglund, H., Collins, R., Edwards, A., Ehn, M., Flodin, S., Graslund, S., Hammarstrom, M., Hogbom, M., Holmberg-Schiavone, L., Kotenyova, T., Kursula, P., Nilsson-Ehle, P., Nordlund, P., Nyman, T., Persson, C., Sagemark, J., Stenmark, P., Sundstrom, M., Van Den Berg, S., Weigelt, J., Thorsell, A.G., Structural Genomics Consortium (SGC)	100	X-RAY DIFFRACTION	54.6		2006-02-21	7516	1092		119.74	2.4	Protein (only)		0.2974	0.211	50340	Human Inositol Monophosphosphatase 2	P 1 21 1
2fxo	Blankenfeldt, W., Thoma, N.H., Wray, J.S., Gautel, M., Schlichting, I.	100	X-RAY DIFFRACTION	52.3		2006-11-21	4145	516		60.42	2.5	Protein (only)	10.1073/pnas.0606741103	0.349	0.273	19157	Structure of the human beta-myosin S2 fragment	P 1
2fzz	Alexander, R.S.	100	X-RAY DIFFRACTION	51.29		2006-06-27	2281	286		32.62	2.2	Protein (only)	10.1016/j.bmcl.2006.02.069	0.294	0.256	16059	Factor Xa in complex with the inhibitor 1-(3-amino-1,2-benzisoxazol-5-yl)-6-(2'-(((3r)-3-hydroxy-1-pyrrolidinyl)methyl)-4-biphenylyl)-3-(trifluoromethyl)-1,4,5,6-tetrahydro-7h-pyrazolo[3,4-c]pyridin-7-one	P 21 21 21
2g00	Alexander, R.S.	100	X-RAY DIFFRACTION	51.24		2006-10-03	2277	286		32.57	2.1	Protein (only)	10.1016/j.bmcl.2006.08.027	0.284	0.269	18188	Factor Xa in complex with the inhibitor 3-(6-(2'-((dimethylamino)methyl)-4-biphenylyl)-7-oxo-3-(trifluoromethyl)-4,5,6,7-tetrahydro-1H-pyrazolo[3,4-c]pyridin-1-yl)benzamide	P 21 21 21	0.085
2g99	Chai, J., Han, Z., Wang, H., Shen, Y.	180	X-RAY DIFFRACTION	44.9		2006-09-06	4800	636		70.24	1.9	Protein (only)		0.243	0.212	45591	Structural basis for the specific recognition of methylated histone H3 lysine 4 by the WD-40 protein WDR5	C 1 2 1
2gdj	Wu, Y., Qian, X., He, Y., Luo, Y.	100	X-RAY DIFFRACTION	39.88		2006-05-16	1888	264		29.72	2.5	Protein (only)	10.1016/j.str.2006.04.001	0.268	0.21	7000	Delta-62 RADA recombinase in complex with AMP-PNP and magnesium	P 61	0.052
2ge8	Jayaram, H., Fan, H., Bowman, B.R., Ooi, A., Jayaram, J., Collisson, E.W., Lescar, J., Prasad, B.V.	178	X-RAY DIFFRACTION	49.42		2006-06-27	6881	912		102.8	2.2	Protein (only)	10.1128/JVI.00157-06	0.291	0.237	51179	Structure of the C-terminal dimerization domain of infectious bronchitis virus nucleocapsid protein	P 21 21 2	0.115
2gu9	Chin, K.-H., Chou, C.C., Wang, A.H.-J., Chou, S.-H.	100	X-RAY DIFFRACTION	58.5		2006-11-07	1681	226		24.36	1.4	Protein (only)	10.1002/prot.21142	0.253	0.22	32312	Crystal structure of XC5357 from Xanthomonas campestris: A putative tetracenomycin polyketide synthesis protein adopting a novel cupin subfamily structure	P 1
2gvh	Joint Center for Structural Genomics (JCSG)	100	X-RAY DIFFRACTION	60.750973		2006-05-30	5444	864		95.91	2.5	Protein (only)		0.244	0.226	35321	Crystal structure of Acyl-CoA hydrolase (15159470) from AGROBACTERIUM TUMEFACIENS at 2.65 A resolution	P 43	0.096
2gzr	Larsen, N.A., Walsh, C.T.	120	X-RAY DIFFRACTION	28.66		2006-09-05	1895	278		31.01	2.3	Protein (only)	10.1021/bi060950i	0.268	0.203	16903	Enterobactin and Salmochelin Hydrolase IroE	P 1
2hsg	Loll, B., Alings, C., Saenger, W., Biesiadka, J.	100	X-RAY DIFFRACTION	52.81		2007-06-05	2506	332		36.69	2.5	Protein (only)	10.1016/j.bbapap.2007.03.020	0.337	0.271	14158	Structure of transcription regulator CcpA in its DNA-free state	P 61 2 2
2htr	Russell, R.J., Haire, L.F., Stevens, D.J., Collins, P.J., Lin, Y.P., Blackburn, G.M., Hay, A.J., Gamblin, S.J., Skehel, J.J.	100	X-RAY DIFFRACTION	53.33		2006-09-05	3018	390		43.45	2.5	Protein (only)	10.1038/nature05114	0.267	0.217	14343	N8 neuraminidase in complex with DANA	I 4
2htu	Russell, R.J., Haire, L.F., Stevens, D.J., Collins, P.J., Lin, Y.P., Blackburn, G.M., Hay, A.J., Gamblin, S.J., Skehel, J.J.	100	X-RAY DIFFRACTION	43.58		2006-09-05	3021	390		43.49	2.2	Protein (only)	10.1038/nature05114	0.286	0.222	17595	N8 neuraminidase in complex with peramivir	I 4
2hu4	Russell, R.J., Haire, L.F., Stevens, D.J., Collins, P.J., Lin, Y.P., Blackburn, G.M., Hay, A.J., Gamblin, S.J., Skehel, J.J.	100	X-RAY DIFFRACTION	61		2006-09-05	23856	3096		341.71	2.5	Protein (only)	10.1038/nature05114	0.273	0.237	136759	N1 neuraminidase in complex with oseltamivir 2	C 2 2 21
2hv7	Chao, Y., Jeffrey, J.D., Shi, Y.	100	X-RAY DIFFRACTION	39.67		2006-08-22	19612	2584		296.26	2.5	Protein (only)	10.1016/j.molcel.2006.07.027	0.31246	0.2486	67017	Crystal structure of phosphotyrosyl phosphatase activator bound to ATPgammaS	P 1
2i8c	Liu, S., Chang, J.S., Herberg, J.T., Horng, M., Tomich, P.K., Lin, A.H., Marotti, K.R.	100	X-RAY DIFFRACTION	42.95		2006-09-26	5561	728		83.77	2.46	Protein (only)	10.1073/pnas.0604905103	0.26926	0.20988	23741	Allosteric inhibition of Staphylococcus aureus D-alanine:D-alanine ligase revealed by crystallographic studies	P 1 21 1	0.07
2ila	Graves, B.J., Hatada, M.H.		X-RAY DIFFRACTION	42.47		1992-10-15	145	155		17.62	2.3	Protein (only)	10.1021/bi00463a009		0.19		STRUCTURE OF INTERLEUKIN 1ALPHA AT 2.7-ANGSTROMS RESOLUTION	P 1 21 1
2int	Walter, M.R., Cook, W.J., Zhao, B.G., Cameron Junior, R., Ealick, S.E., Walter Junior, R.L., Reichert, P., Nagabhushan, T.L., Trotta, P.P., Bugg, C.E.		X-RAY DIFFRACTION	62.11		1994-01-31	1047	129		14.99	2.35	Protein (only)			0.232	7470	CRYSTAL STRUCTURE OF RECOMBINANT HUMAN INTERLEUKIN-4	P 41 21 2
2ivp	Hecker, A., Leulliot, N., Graille, M., Dorlet, P., Quevillon-Cheruel, S., Ulryck, N., Van Tilbeurgh, H., Forterre, P.	100	X-RAY DIFFRACTION	45.17		2007-07-31	2531	330		36.81	2.5	Protein (only)	10.1093/NAR/GKM554	0.277	0.218	10219	Structure of UP1 protein	P 21 21 21	0.1
2j5u	van den Ent, F., Leaver, M., Bendezu, F., Errington, J., de Boer, P., Lowe, J.	100	X-RAY DIFFRACTION	70.17		2006-12-11	3142	510		55.26	2.5	Protein (only)	10.1111/J.1365-2958.2006.05485.X	0.2658	0.2449	26160	MreC Lysteria monocytogenes	P 6 2 2	0.1
2jjf	tripathi, S.M., Ramachandran, R.	298	X-RAY DIFFRACTION	61.66		2009-06-30	3347	449		49.03	1.95	Protein (only)	10.1016/J.BBRC.2015.05.055	0.185	0.166	42288	N328A mutant of M. tuberculosis Rv3290c	P 31 2 1	0.06
2mha	Zhang, W., Young, A.C.M., Imarai, M., Nathenson, S.G., Sacchettini, J.C.		X-RAY DIFFRACTION	59.16		1993-10-31	6160	754		87.5	2.5	Protein (only)	10.1073/pnas.89.17.8403		0.184		CRYSTAL STRUCTURE OF THE MAJOR HISTOCOMPATIBILITY COMPLEX CLASS I H-2KB MOLECULE CONTAINING A SINGLE VIRAL PEPTIDE: IMPLICATIONS FOR PEPTIDE BINDING AND T-CELL RECEPTOR RECOGNITION	P 1 21 1
2msi	Deluca, C.I., Davies, P.L., Ye, Q., Jia, Z.	295	X-RAY DIFFRACTION	30		1998-10-21	485	66		7.06	1.9	Protein (only)	10.1006/jmbi.1997.1482	0.261	0.193	19230	TYPE III ANTIFREEZE PROTEIN ISOFORM HPLC 12	P 21 21 21
2nro	Nicolas, J., Xiang, S., Schindelin, H., Rajagopalan, K.V.	100	X-RAY DIFFRACTION	50.22		2007-01-16	6080	822		88.21	2.5	Protein (only)	10.1021/bi061551q	0.283	0.242	28221	MoeA K279Q	P 21 21 21
2ns7	Luckner, S.R., Klotzsche, M., Berens, C., Hillen, W., Muller, Y.A.	100	X-RAY DIFFRACTION	54.66		2007-07-24	6027	832		94.13	2.4	Protein (only)	10.1016/j.jmb.2007.02.030	0.277	0.23	41265	How an in vitro selected peptide mimics the antibiotic tetracycline to induce TET repressor	P 61 2 2	0.061
2o71	Wu, H., Park, H.		X-RAY DIFFRACTION	45.27		2007-01-30	704	115		13.22	2	Protein (only)	10.1016/j.jmb.2005.12.082	0.241	0.231	8331	Crystal structure of RAIDD DD	P 31 2 1	0.052
2occ	Tsukihara, T., Yao, M.	283	X-RAY DIFFRACTION	72		1999-01-13	28864	3612		413.72	2.3	Protein (only)	10.1126/science.280.5370.1723	0.244	0.209	278049	BOVINE HEART CYTOCHROME C OXIDASE AT THE FULLY OXIDIZED STATE	P 21 21 21	0.061
2odm	Xu, L., Sedelnikova, S.E., Baker, P.J., Errington, J., Hunt, A., Rice, D.W.	100	X-RAY DIFFRACTION	38.2		2007-06-05	1297	182		21.11	2.24	Protein (only)	10.1002/prot.21377	0.28317	0.22373	7464	Crystal structure of S. aureus YlaN, an essential leucine rich protein involved in the control of cell shape	P 1 21 1	0.079
2oh0	Stoll, V.S.	100	X-RAY DIFFRACTION	51.46		2007-03-20	2956	371		43.29	2.2	Protein (only)	10.1016/j.bmc.2007.01.010	0.32	0.273	20091	Crystal structure of Protein Kinase A in complex with Pyridine-Pyrazolopyridine Based Inhibitors	P 21 21 21
2ojf	Stoll, V.S.	100	X-RAY DIFFRACTION	52.16		2007-03-20	2956	371		43.29	2.1	Protein (only)	10.1016/j.bmc.2007.01.010	0.29	0.265	25598	Crystal structure of Protein Kinase A in complex with Pyridine-Pyrazolopyridine based inhibitors	P 21 21 21
2ou9	Guo, Z., Cascio, D., Hideg, K., Hubbell, W.L.	100	X-RAY DIFFRACTION	54.61		2007-06-12	1314	164		18.81	1.55	Protein (only)	10.1110/ps.062739107	0.2197	0.1585	28156	Structure of Spin-labeled T4 Lysozyme Mutant T115R1/R119A	P 32 2 1
2owy	Suh, S.W.	100	X-RAY DIFFRACTION	56.57		2007-11-20	4788	612		68.11	2.5	Protein (only)	10.1093/nar/gkm144	0.279	0.234	26545	The recombination-associated protein RdgC adopts a novel toroidal architecture for DNA binding	P 21 21 2	0.054
2oyy	Dobbek, H.	100	X-RAY DIFFRACTION	38.15		2007-04-10	4732	608		73.42	2.5	Protein (only)	10.1016/j.jmb.2007.02.079	0.26867	0.23421	16942	HTHP: a hexameric tyrosine-coordinated heme protein	H 3
2pab	Oatley, S.J., Blake, C.C.F.		X-RAY DIFFRACTION	44.84		1977-10-24	1744	254		27.55	1.8	Protein (only)	10.1016/0022-2836(78)90368-6		0.29		STRUCTURE OF PREALBUMIN, SECONDARY, TERTIARY AND QUATERNARY INTERACTIONS DETERMINED BY FOURIER REFINEMENT AT 1.8 ANGSTROMS	P 21 21 2
2ppi	Amos, A., Turnbull, A.P., Tickle, J., Keates, T., Bullock, A., Savitsky, P., Burgess-Brown, N., Debreczeni, J.E., Ugochukwu, E., Umeano, C., Pike, A.C.W., Papagrigoriou, E., Sundstrom, M., Arrowsmith, C.H., Weigelt, J., Edwards, A., von Delft, F., Knapp, S., Structural Genomics Consortium (SGC)	100	X-RAY DIFFRACTION	66.47		2007-05-08	852	144		16.35	2.4	Protein (only)		0.29556	0.28121	9409	Structure of the BTB (Tramtrack and Bric a brac) domain of human Gigaxonin	I 41 2 2	0.0756
2pqa	Deng, X., Borgstahl, G.E.	100	X-RAY DIFFRACTION	57.13		2007-11-13	3785	546		61.56	2.5	Protein (only)	10.1016/j.jmb.2007.09.074	0.27981	0.22825	19411	Crystal Structure of Full-length Human RPA 14/32 Heterodimer	P 65
2pxb	Keel, A.Y., Rambo, R.P., Batey, R.T., Kieft, J.S.	113	X-RAY DIFFRACTION	58.1		2007-08-07	1641	151		29.51	2.5	Protein/NA	10.1016/j.str.2007.06.003	0.2722	0.254	21420	Variant 2 of Ribonucleoprotein Core of the E. Coli Signal Recognition Particle	C 1 2 1	0.065
2pxd	Keel, A.Y., Rambo, R.P., Batey, R.T., Kieft, J.S.	113	X-RAY DIFFRACTION	58.19		2007-08-07	1634	151		29.35	2	Protein/NA	10.1016/j.str.2007.06.003	0.2832	0.2508	40126	Variant 1 of Ribonucleoprotein Core of the E. Coli Signal Recognition Particle	C 1 2 1	0.15
2pxe	Keel, A.Y., Rambo, R.P., Batey, R.T., Kieft, J.S.	113	X-RAY DIFFRACTION	56.8		2007-08-07	1634	151		29.35	2	Protein/NA	10.1016/j.str.2007.06.003	0.2768	0.2338	40729	Variant 4 of Ribonucleoprotein Core of the E. Coli Signal Recognition Particle	C 1 2 1	0.121
2pxf	Keel, A.Y., Rambo, R.P., Batey, R.T., Kieft, J.S.	113	X-RAY DIFFRACTION	58.44		2007-08-07	1634	151		29.35	2	Protein/NA	10.1016/j.str.2007.06.003	0.312	0.2684	41236	Variant 5 of Ribonucleoprotein Core of the E. Coli Signal Recognition Particle	C 1 2 1	0.15
2pxk	Keel, A.Y., Rambo, R.P., Batey, R.T., Kieft, J.S.	113	X-RAY DIFFRACTION	57.8		2007-08-07	1634	151		29.35	2.5	Protein/NA	10.1016/j.str.2007.06.003	0.3112	0.2747	21799	Variant 8 of Ribonucleoprotein Core of the E. Coli Signal Recognition Particle	C 1 2 1	0.142
2pxl	Keel, A.Y., Rambo, R.P., Batey, R.T., Kieft, J.S.	113	X-RAY DIFFRACTION	56.56		2007-08-07	1591	149		28.7	2.5	Protein/NA	10.1016/j.str.2007.06.003	0.2595	0.2375	20255	Variant 9 of Ribonucleoprotein Core of the E. Coli Signal Recognition Particle	C 1 2 1	0.115
2pxp	Keel, A.Y., Rambo, R.P., Batey, R.T., Kieft, J.S.	113	X-RAY DIFFRACTION	58.62		2007-08-07	1634	151		29.35	2.5	Protein/NA	10.1016/j.str.2007.06.003	0.2689	0.2315	21534	Variant 13 of Ribonucleoprotein Core of the E. Coli Signal Recognition Particle	C 1 2 1	0.207
2pxq	Keel, A.Y., Rambo, R.P., Batey, R.T., Kieft, J.S.	113	X-RAY DIFFRACTION	58.37		2007-08-07	1634	151		29.35	2.5	Protein/NA	10.1016/j.str.2007.06.003	0.3413	0.2922	21185	Variant 14 of Ribonucleoprotein Core of the E. Coli Signal Recognition Particle	C 1 2 1	0.197
2pxt	Keel, A.Y., Rambo, R.P., Batey, R.T., Kieft, J.S.		X-RAY DIFFRACTION	59.48		2007-08-07	1641	151		29.51	2.5	Protein/NA	10.1016/j.str.2007.06.003	0.2454	0.2231	22888	Variant 15 of Ribonucleoprotein Core of the E. Coli Signal Recognition Particle	C 1 2 1	0.085
2pxu	Keel, A.Y., Rambo, R.P., Batey, R.T., Kieft, J.S.	113	X-RAY DIFFRACTION	58.62		2007-08-07	1634	151		29.35	2.5	Protein/NA	10.1016/j.str.2007.06.003	0.3125	0.2644	21460	Variant 16 of Ribonucleoprotein Core of the E. Coli Signal Recognition Particle	C 1 2 1	0.127
2pxv	Keel, A.Y., Rambo, R.P., Batey, R.T., Kieft, J.S.	113	X-RAY DIFFRACTION	57.31		2007-08-07	1641	151		29.51	2	Protein/NA	10.1016/j.str.2007.06.003	0.3138	0.2767	40793	Variant 6 of Ribonucleoprotein Core of the E. Coli Signal Recognition Particle	C 1 2 1	0.142
2q1z	Campbell, E.A., Darst, S.A.	173	X-RAY DIFFRACTION	43.9		2007-09-18	5189	758		83.69	2.4	Protein (only)	10.1016/j.molcel.2007.07.009	0.3293	0.28411	27356	Crystal Structure of Rhodobacter sphaeroides SigE in complex with the anti-sigma ChrR	I 2 2 2	0.066
2qyp	Rossmann, M., Saenger, W., Maier, T.	298	X-RAY DIFFRACTION	56.88		2008-04-29	1242	182		20.76	2.45	Protein (only)	10.1016/j.str.2008.02.016	0.29	0.229	7875	Orthorhombic Crystal Structure of Human Saposin C Dimer in Open Conformation	C 2 2 21
2rat	Tiltonjunior, R.F., Dewan, J.C., Petsko, G.A.		X-RAY DIFFRACTION	41.34		1993-07-15	951	124		13.71	1.5	Protein (only)	10.1021/bi00124a006			12649	EFFECTS OF TEMPERATURE ON PROTEIN STRUCTURE AND DYNAMICS: X-RAY CRYSTALLOGRAPHIC STUDIES OF THE PROTEIN RIBONUCLEASE-A AT NINE DIFFERENT TEMPERATURES FROM 98 TO 320 K	P 1 21 1
2raw	Hymowitz, S.G.	100	X-RAY DIFFRACTION	54.31		2007-10-30	1598	213		25.03	2.4	Protein (only)	10.1074/jbc.M706233200	0.29829	0.24826	9163	Crystal structure of the Borealin-Survivin complex	C 1 2 1
2rbl	Hu, X., Wang, H., Ke, H., Kuhlman, B.	100	X-RAY DIFFRACTION	45.25		2007-11-20	2009	312		34.95	2.1	Protein (only)	10.1073/pnas.0707977104	0.3	0.25	14973	High resolution design of a protein loop	H 3 2	0.054
2rcs	Wedemayer, G.J., Wang, L.H., Patten, P.A., Schultz, P.G., Stevens, R.C.	100	X-RAY DIFFRACTION	47.07		1997-11-12	3270	431		46.53	2.1	Protein (only)	10.1126/science.276.5319.1665	0.259	0.21	23005	IMMUNOGLOBULIN 48G7 GERMLINE FAB-AFFINITY MATURATION OF AN ESTEROLYTIC ANTIBODY	P 21 21 21	0.064
2ren	Sielecki, A.R., James, M.N.G.		X-RAY DIFFRACTION	51.39		1994-01-31	2469	340		37.49	2.5	Protein (only)				13614	STRUCTURE OF RECOMBINANT HUMAN RENIN, A TARGET FOR CARDIOVASCULAR-ACTIVE DRUGS, AT 2.5 ANGSTROMS RESOLUTION	I 4
2rig	Samudzi, C.T., Burton, L.E., Rubin, J.R.		X-RAY DIFFRACTION	50.99		1993-01-15	119	144		16.95	2.3	Protein (only)					CRYSTAL STRUCTURE OF RECOMBINANT RABBIT INTERFERON-GAMMA AT 2.7-ANGSTROMS RESOLUTION	P 61 2 2
2rio	Lee, K.P., Dey, M., Neculai, D., Cao, C., Dever, T.E., Sicheri, F.		X-RAY DIFFRACTION	71.3		2008-01-29	6472	868		101.16	2.4	Protein (only)	10.1016/j.cell.2007.10.057	0.26637	0.22217	62174	Structure of the dual enzyme Ire1 reveals the basis for catalysis and regulation of non-conventional splicing	P 65
2sns	Legg, M.J., Cotton, F.A., Hazen Jr., E.E.		X-RAY DIFFRACTION	43.7		1982-07-29	1151	149		17.28	1.5	Protein (only)					STAPHYLOCOCCAL NUCLEASE. PROPOSED MECHANISM OF ACTION BASED ON STRUCTURE OF ENZYME-THYMIDINE 3(PRIME),5(PRIME)-BIPHOSPHATE-CALCIUM ION COMPLEX AT 1.5-ANGSTROMS RESOLUTION	P 41
2uyl	Ahmed, F., Haouz, A., Nato, F., Fournier, J.M., Alzari, P.M.	100	X-RAY DIFFRACTION	50		2008-05-13	13057	1760		190.66	2.5	Protein (only)	10.1002/PROT.21609	0.257	0.211	61078	Crystal structure of a monoclonal antibody directed against an antigenic determinant common to Ogawa and Inaba serotypes of Vibrio cholerae O1	P 1	0.05
2uzt	Zhu, G.D., Gandhi, V.B., Gong, J., Thomas, S., Woods, K.W., Song, X., Li, T., Diebold, R.B., Luo, Y., Liu, X., Guan, R., Klinghofer, V., Johnson, E.F., Bouska, J., Olson, A., Marsh, K.C., Stoll, V.S., Mamo, M., Polakowski, J., Campbell, T.J., Penning, T.D., Li, Q., Rosenberg, S.H., Giranda, V.L.	100	X-RAY DIFFRACTION	56.33		2007-06-05	2954	356		41.8	2.1	Protein (only)	10.1021/JM0701019	0.313	0.2734	24660	PKA structures of AKT, indazole-pyridine inhibitors	P 21 21 21	0.04
2uzu	Zhu, G.D., Gandhi, V.B., Gong, J., Thomas, S., Woods, K.W., Song, X., Li, T., Diebold, R.B., Luo, Y., Liu, X., Guan, R., Klinghofer, V., Johnson, E.F., Bouska, J., Olson, A., Marsh, K.C., Stoll, V.S., Mamo, M., Polakowski, J., Campbell, T.J., Penning, T.D., Li, Q., Rosenberg, S.H., Giranda, V.L.	100	X-RAY DIFFRACTION	53.16		2007-06-05	2957	356		41.84	2.4	Protein (only)	10.1021/JM0701019	0.3707	0.3183	16204	PKA structures of indazole-pyridine series of AKT inhibitors	P 21 21 21	0.07
2uzv	Zhu, G.D., Gandhi, V.B., Gong, J., Thomas, S., Woods, K.W., Song, X., Li, T., Diebold, R.B., Luo, Y., Liu, X., Guan, R., Klinghofer, V., Johnson, E.F., Bouska, J., Olson, A., Marsh, K.C., Stoll, V.S., Mamo, M., Polakowski, J., Campbell, T.J., Penning, T.D., Li, Q., Rosenberg, S.H., Giranda, V.L.	100	X-RAY DIFFRACTION	53.16		2007-06-05	2959	356		41.91	2.5	Protein (only)	10.1021/JM0701019	0.316	0.251	14136	PKA structures of indazole-pyridine series of AKT inhibitors	P 21 21 21	0.1
2uzw	Zhu, G.D., Gandhi, V.B., Gong, J., Thomas, S., Woods, K.W., Song, X., Li, T., Diebold, R.B., Luo, Y., Liu, X., Guan, R., Klinghofer, V., Johnson, E.F., Bouska, J., Olson, A., Marsh, K.C., Stoll, V.S., Mamo, M., Polakowski, J., Campbell, T.J., Penning, T.D., Li, Q., Rosenberg, S.H., Giranda, V.L.	100	X-RAY DIFFRACTION	53.49		2007-06-05	2955	356		41.88	2.2	Protein (only)	10.1021/JM0701019	0.3277	0.3134	21478	PKA structures of indazole-pyridine series of AKT inhibitors	P 21 21 21	0.1
2v71	Derewenda, U., Cooper, D.R., Kim, M.H., Derewenda, Z.S.	110	X-RAY DIFFRACTION	56.5		2007-11-27	2671	378		45.35	2.24	Protein (only)	10.1016/J.STR.2007.09.015	0.29	0.253	21863	Coiled-coil region of NudEL	C 1 2 1	0.08
2vqe	Kurata, S., Weixlbaumer, A., Ohtsuki, T., Shimazaki, T., Wada, T., Kirino, Y., Takai, K., Watanabe, K., Ramakrishnan, V., Suzuki, T.	100	X-RAY DIFFRACTION	74.45		2008-04-29	52245	4086		799.28	2.5	Protein/NA	10.1074/JBC.M800233200	0.283	0.257	487131	Modified uridines with C5-methylene substituents at the first position of the tRNA anticodon stabilize U-G wobble pairing during decoding	P 41 21 2	0.16
2wk7	Jahan, N., Potter, J.A., Sheikh, M.A., Botting, C.H., Shirran, S.L., Westwood, N.J., Taylor, G.L.	100	X-RAY DIFFRACTION	55.71		2009-07-21	6049	786		88.12	2.5	Protein (only)	10.1016/J.JMB.2009.07.042	0.2863	0.2064	29502	Structure of apo form of Vibrio cholerae CqsA	P 21 21 2	0.07
2xss	Schlicker, C., Russwurm, M., Steegborn, C.	100	X-RAY DIFFRACTION	45		2011-05-18	2377	362		41.35	2.5	Protein (only)	10.1002/PROT.22989	0.31709	0.24846	12023	Crystal structure of GAFb from the human phosphodiesterase 5	P 31 2 1	0.07
2yal	Colledge, V.L., Fogg, M.J., Levdikov, V.M., Leech, A., Dodson, E.J., Wilkinson, A.J.	100	X-RAY DIFFRACTION	53		2011-06-08	650	82		9.94	2.27	Protein (only)	10.1016/J.JMB.2011.06.004	0.43475	0.28341	4188	SinR, Master Regulator of biofilm formation in Bacillus subtilis	P 61 2 2	0.07
2yhx	Steitz, T.A., Anderson, C.M., Stenkamp, R.E.		X-RAY DIFFRACTION	60.86		1978-05-23	3311	457		46.15	2.1	Protein (only)	10.1016/0022-2836(78)90374-1				SEQUENCING A PROTEIN BY X-RAY CRYSTALLOGRAPHY. II. REFINEMENT OF YEAST HEXOKINASE B CO-ORDINATES AND SEQUENCE AT 2.1 ANGSTROMS RESOLUTION	P 21 21 21
2z1y	Tomita, T., Miyazaki, T., Miyagawa, T., Fushinobu, S., Kuzuyama, T., Nishiyama, M.	100	X-RAY DIFFRACTION	47.38		2008-06-03	6148	794		88.56	1.75	Protein (only)		0.217	0.18	81720	Crystal structure of LysN, alpha-aminoadipate aminotransferase (complexed with N-(5'-phosphopyridoxyl)-L-leucine), from Thermus thermophilus HB27	C 1 2 1	0.109
2zaf	Fitzpatrick, P.F., Bozinovski, D.M., Heroux, A., Shaw, P.G., Valley, M.P., Orville, A.M.	100	X-RAY DIFFRACTION	58.82		2008-06-03	13440	1756		195.91	2.5	Protein (only)	10.1021/bi701557k	0.277	0.228	73886	Mechanistic and Structural Analyses of the Roles of Arg409 and Asp402 in the Reaction of the Flavoprotein Nitroalkane Oxidase	P 32 2 1
2zl2	Kim, D.Y., Kim, K.K.	100	X-RAY DIFFRACTION	47.45		2008-04-22	18687	2814		309.12	2.5	Protein (only)	10.1016/j.jmb.2008.04.036	0.274	0.23	100479	Crystal structure of H.pylori ClpP in complex with the peptide NVLGFTQ	P 21 21 21
2zu8	Kawamura, T., Watanabe, N., Tanaka, I.	95	X-RAY DIFFRACTION	40		2009-10-27	6050	788		93.17	2.4	Protein (only)		0.272	0.226	27650	Crystal structure of mannosyl-3-phosphoglycerate synthase from Pyrococcus horikoshii	P 1 21 1
31bi	Veerapandian, B., Poulos, T.L., Gilliland, G.L., Masui, Y., Hirai, Y.		X-RAY DIFFRACTION	63.3		1992-04-15	1194	153		17.38	2	Protein (only)					INTERLEUKIN-1 BETA (IL-1 BETA) (MUTANT WITH CYS 71 REPLACED BY SER) (C71S)	P 43
3adk	Schulz, G.E.		X-RAY DIFFRACTION	44.23		1988-01-16	1529	195		21.89	2.1	Protein (only)	10.1016/0022-2836(88)90319-1		0.193		REFINED STRUCTURE OF PORCINE CYTOSOLIC ADENYLATE KINASE AT 2.1 ANGSTROMS RESOLUTION	P 31 2 1
3aln	Matsumoto, T., Kinoshita, T., Kirii, Y., Yokota, K., Hamada, K., Tada, T.	100	X-RAY DIFFRACTION	36.9		2010-10-27	5773	981		113.98	2.3	Protein (only)	10.1016/j.bbrc.2010.08.071	0.37788	0.28441	36620	Crystal Structure of human non-phosphorylated MKK4 kinase domain complexed with AMP-PNP	P 21 21 21	0.09
3apm	Horikoshi, N., Tachiwana, H., Saito, K., Osakabe, A., Sato, M., Yamada, M., Akashi, S., Nishimura, Y., Kagawa, W., Kurumizaka, H.	100	X-RAY DIFFRACTION	56.39		2011-01-26	4383	666		74.46	2.5	Protein (only)	10.1107/S0907444910051711	0.287	0.26	28927	Crystal structure of the human SNP PAD4 protein	C 1 2 1
3bb8	Tsai, S.-C., Smith, P.	77	X-RAY DIFFRACTION	69.55		2008-09-16	6594	874		97.45	2.35	Protein (only)		0.25	0.219	58574	E1 Dehydrase H220K Mutant	P 32	0.063
3bre	De, N., Pirruccello, M., Krasteva, P.V., Bae, N., Raghavan, R.V., Sondermann, H.	100	X-RAY DIFFRACTION	63		2008-04-01	5182	716		81.24	2.4	Protein (only)	10.1371/journal.pbio.0060067	0.278	0.242	37059	Crystal Structure of P.aeruginosa PA3702	C 1 2 1	0.066
3c7d	Smits, S.H.J., Mueller, A., Schmitt, L., Grieshaber, M.K.	100	X-RAY DIFFRACTION	60.07		2008-07-22	3041	404		44.81	2.5	Protein (only)	10.1016/j.jmb.2008.06.003	0.27228	0.25348	16311	A structural basis for substrate and stereo selectivity in octopine dehydrogenase (ODH-NADH-Pyruvate)	P 41 21 2	0.062
3cbh	Jones, T.A., Rouvinen, J.		X-RAY DIFFRACTION	71.44		1991-01-15	365	365		39.06	2	Protein (only)			0.155		THREE-DIMENSIONAL STRUCTURE OF CELLOBIOHYDROLASE FROM TRICHODERMA REESEI	P 1 21 1
3cjw	Kruse, S.W., Reynolds, R., Vonrhein, C., Xu, H.E.	93	X-RAY DIFFRACTION	32.12		2008-10-07	1636	244		27.31	1.48	Protein (only)	10.1371/journal.pbio.0060227	0.2379	0.1684	29483	Crystal structure of the human COUP-TFII ligand binding domain	C 1 2 1
3cpa	Lipscomb, W.N.		X-RAY DIFFRACTION	41.45		1982-07-29	2455	307		34.76	2	Protein (only)	10.1073/pnas.83.20.7568				X-RAY CRYSTALLOGRAPHIC INVESTIGATION OF SUBSTRATE BINDING TO CARBOXYPEPTIDASE A AT SUBZERO TEMPERATURE	P 1 21 1
3d9z	Genis, C., Sippel, K.H., Case, N., Govindasamy, L., Agbandje-Mckenna, M., Mckenna, R.	100	X-RAY DIFFRACTION	43.03		2009-03-03	2081	260		29.63	1.65	Protein (only)	10.1021/bi802035f	0.19	0.145	21721	Use of Carbonic Anhydrase II, IX Active-Site Mimic, for the Purpose of Screening Inhibitors for Possible Anti-Cancer Properties	P 1 21 1
3dkb	Lin, S.-C., Chung, J.Y., Lo, Y.-C., Wu, H.	97	X-RAY DIFFRACTION	46.6		2008-07-08	17550	2340		274.02	2.5	Protein (only)	10.1016/j.jmb.2007.11.092	0.246	0.2	79018	Crystal Structure of A20, 2.5 angstrom	P 32	0.072
3dpa	Holmgren, A., Branden, C.-I.		X-RAY DIFFRACTION	51.52		1991-10-15	218	218		24.58	2.5	Protein (only)	10.1038/342248a0		0.184		CRYSTAL STRUCTURE OF CHAPERONE PROTEIN PAPD REVEALS AN IMMUNOGLOBULIN FOLD	P 21 21 21
3dxf	Li, Y., Meng, G., Dai, X., Luo, M., Zheng, X.	100	X-RAY DIFFRACTION	50.07		2009-05-12	4484	598		66.61	2.2	Protein (only)	10.1016/j.jmb.2009.02.049	0.2824	0.24175	31182	Crystal structure of the HSCARG R37A mutant	P 1 21 1	0.093
3eab	Yang, D., Rimanchi, N., Renvoise, B., Lippincott-Schwartz, J., Blackstone, C., Hurley, J.H.	100	X-RAY DIFFRACTION	67.28		2008-11-11	5977	834		94.42	2.5	Protein (only)	10.1038/nsmb.1512	0.268	0.232	48059	Crystal structure of Spastin MIT in complex with ESCRT III	P 21 21 2
3eex	Makabe, K., Biancalana, M., Koide, S.	100	X-RAY DIFFRACTION	48.51		2009-09-08	4794	640		69.7	2.49	Protein (only)	10.1073/pnas.0912654107	0.29875	0.26211	20097	The crystal structure of OspA mutant	P 1 21 1	0.094
3f1b	Tan, K., Evdokimova, E., Kudritska, M., Savchenko, A., Edwards, A., Joachimiak, A., Midwest Center for Structural Genomics (MCSG)	100	X-RAY DIFFRACTION	41.92		2008-11-18	1410	203		22.65	2.4	Protein (only)		0.27839	0.22482	7655	The crystal structure of a TetR-like transcriptional regulator from Rhodococcus sp. RHA1.	P 41 21 2	0.067
3f8s	Ammirati, M.J., Liu, S., Piotrowski, D.W.	100	X-RAY DIFFRACTION	53.96		2009-06-23	12132	1496		176.39	2.43	Protein/Oligosaccharide	10.1016/j.bmcl.2009.02.041	0.29496	0.24324	32550	Crystal structure of dipeptidyl peptidase IV in complex with inhibitor	P 21 21 21	0.109
3fy3	Weaver, T.M., Thompson, J.R., Bailey, L.J., Wawrzyn, G.T., Hocking, J.M., Howard, D.R.	100	X-RAY DIFFRACTION	47.28		2009-06-02	1936	236		24.65	1.8	Protein (only)	10.1074/jbc.M109.014431	0.20283	0.1493	21597	Crystal structure of truncated hemolysin A from P. mirabilis	P 21 21 2	0.092
3g3n	Castano, T., Wang, H.	100	X-RAY DIFFRACTION	63.36		2009-04-28	2619	318		37.29	2.4	Protein (only)	10.1002/cmdc.200900043	0.245	0.21	18071	PDE7A catalytic domain in complex with 3-(2,6-difluorophenyl)-2-(methylthio)quinazolin-4(3H)-one	P 31 2 1	0.102
3gf9	Shen, Y., Tong, Y., Tempel, W., Li, Y., Arrowsmith, C.H., Edwards, A.M., Bountra, C., Weigelt, J., Bochkarev, A., Park, H., Structural Genomics Consortium (SGC)	100	X-RAY DIFFRACTION			2009-03-10	1414	295		34.02	2.5	Protein (only)		0.277	0.221	8032	Crystal structure of human Intersectin 2 RhoGEF domain	C 1 2 1	0.091
3gpn	Freudenthal, B.D., Gakhar, L., Ramaswamy, S., Washington, M.T.	100	X-RAY DIFFRACTION	68.99		2009-06-16	1979	258		28.87	2.5	Protein (only)	10.1107/S0907444909011329	0.2734	0.23443	14864	Structure of the non-trimeric form of the E113G PCNA mutant protein	C 2 2 21
3h0l	Wu, J., Bu, W., Sheppard, K., Kitabatake, M., Soll, D., Smith, J.L.	100	X-RAY DIFFRACTION	54.31		2009-07-21	63144	8400		964.76	2.3	Protein (only)	10.1016/j.jmb.2009.06.014	0.2726	0.24004	385553	Structure of trna-dependent amidotransferase gatcab from aquifex aeolicus	P 1	0.06
3h1r	Pletnev, S., Morozova, K.S., Verkhusha, V.V., Dauter, Z.	100	X-RAY DIFFRACTION			2009-09-08	1797	231		26.34	2.41	Protein (only)	10.1107/S0907444909020927	0.321	0.228	4602	Order-disorder structure of fluorescent protein FP480	I 4 2 2
3hdu	Joint Center for Structural Genomics (JCSG)	100	X-RAY DIFFRACTION	45.88		2009-06-02	3438	471		54.06	2.5	Protein (only)		0.257	0.237	17760	CRYSTAL STRUCTURE OF A PUTATIVE THIOESTERASE (SYN_01977) FROM SYNTROPHUS ACIDITROPHICUS SB AT 2.50 A RESOLUTION	P 43 21 2	0.084
3hfn	Boggild, A., Overgaard, M., Valentin-Hansen, P., Brodersen, D.E.	100	X-RAY DIFFRACTION	42.74		2009-07-14	940	144		16.01	2.31	Protein (only)	10.1111/j.1742-4658.2009.07104.x	0.286	0.272	5805	Crystal Structure of an Hfq protein from Anabaena sp.	P 3	0.065
3htc	Tulinsky, A., Rydel, T.J., Ravichandran, K.G., Huber, R., Bode, W.		X-RAY DIFFRACTION	62.9		1994-01-31	356	360		40.79	2.3	Protein (only)			0.193		THE STRUCTURE OF A COMPLEX OF RECOMBINANT HIRUDIN AND HUMAN ALPHA-THROMBIN	P 43 21 2
3i4h	Carte, J., Wang, R., Li, H., Terns, R.M., Terns, M.P.	100	X-RAY DIFFRACTION	53.81		2009-09-22	1913	273		31.79	2.25	Protein (only)		0.28896	0.22635	15277	Crystal structure of Cas6 in Pyrococcus furiosus	P 32 2 1
3ia0	Tanaka, S., Sawaya, M.R., Yeates, T.O.	100	X-RAY DIFFRACTION	46.88		2010-01-12	39312	5712		613.19	2.5	Protein (only)	10.1126/science.1179513	0.239	0.217	154545	Ethanolamine Utilization Microcompartment Shell Subunit, EutS-G39V mutant	P 1	0.166
3iey	Mitchell, M., Li, H.	100	X-RAY DIFFRACTION	66.35		2009-09-01	2529	307		36.77	2.11	Protein (only)	10.1093/nar/gkp537	0.25874	0.23186	21462	Crystal Structure of the functional Nanoarchaeum equitans tRNA splicing endonuclease	I 41	0.064
3if0	Mitchell, M., Li, H.	100	X-RAY DIFFRACTION	63.88		2009-08-18	1269	153		18.45	2.2	Protein (only)	10.1093/nar/gkp537	0.27712	0.24827	12345	Crystal Structure of the Nanoarchaeum equitans tRNA splicing endonuclease structural subunit	P 32 2 1	0.097
3ink	Mckay, D.B., Brandhuber, B.J.		X-RAY DIFFRACTION	46.64		1993-10-31	1996	266		30.81	2.5	Protein (only)	10.1126/science.257.5068.412		0.202		UNRAVELING THE STRUCTURE OF INTERLEUKIN-2: REPLY	P 1
3jy0	Stoll, V.S.	100	X-RAY DIFFRACTION	62.82		2009-11-10	2256	294		34.3	2.4	Protein (only)		0.257	0.22393	16490	Discovery of 3H-benzo[4,5]thieno[3,2-d]pyrimidin-4-ones as Potent, Highly Selective and Orally Bioavailable Pim Kinases Inhibitors	P 65
3jya	Stoll, V.S.	100	X-RAY DIFFRACTION	61.74		2009-11-10	2246	294		34.23	2.1	Protein (only)		0.25723	0.23286	22706	Discovery of 3H-benzo[4,5]thieno[3,2-d]pyrimidin-4-ones as Potent, Highly Selective and Orally Bioavailable Pim Kinases Inhibitors	P 65
3jym	Dym, O., Breiman, A., Israel Structural Proteomics Center (ISPC)	100	X-RAY DIFFRACTION	49.16		2010-06-16	4726	754		82.48	2.28	Protein (only)	10.1007/s10969-010-9085-8	0.34327	0.26992	34900	Crystal Structure of the 3 FKBP domains of wheat FKBP73	P 1 21 1	0.077
3kfw	Ramagopal, U.A., Toro, R., Burley, S.K., Almo, S.C., New York SGX Research Center for Structural Genomics (NYSGXRC)	100	X-RAY DIFFRACTION	52.91		2009-12-01	1794	247		28.06	2.5	Protein (only)		0.287	0.23	10706	Uncharacterized protein Rv0674 from Mycobacterium tuberculosis	P 42 21 2	0.086
3l7z	Lu, C., Ding, F., Ke, A.		X-RAY DIFFRACTION	41.17		2010-06-23	16393	2295		255.37	2.41	Protein (only)	10.1371/journal.pone.0008739	0.289	0.263	74262	Crystal structure of the S. solfataricus archaeal exosome	C 1 2 1	0.16
3lfm	Chai, J., Han, Z.	298	X-RAY DIFFRACTION	57.53		2010-04-07	3436	495		57.28	2.5	Protein (only)	10.1038/nature08921	0.285	0.239	21671	Crystal structure of the fat mass and obesity associated (FTO) protein reveals basis for its substrate specificity	H 3
3lrr	Li, P.	174	X-RAY DIFFRACTION	59.68		2010-06-02	2522	266		36.39	2.15	Protein/NA	10.1016/j.str.2010.05.007	0.228	0.187	20357	Crystal structure of human RIG-I CTD bound to a 12 bp AU rich 5' ppp dsRNA	P 65	0.071
3lz0	Vasudevan, D., Chua, E.Y.D., Davey, C.A.	90	X-RAY DIFFRACTION	53.35		2010-09-15	11908	1252		196.74	2.5	Protein/NA	10.1016/j.jmb.2010.08.039	0.318	0.268	65180	Crystal Structure of Nucleosome Core Particle Composed of the Widom 601 DNA Sequence (orientation 1)	P 21 21 21
3lz1	Vasudevan, D., Chua, E.Y.D., Davey, C.A.	90	X-RAY DIFFRACTION	53.35		2010-09-15	11906	1252		196.63	2.5	Protein/NA	10.1016/j.jmb.2010.08.039	0.319	0.269	65180	Crystal Structure of Nucleosome Core Particle Composed of the Widom 601 DNA Sequence (orientation 2)	P 21 21 21
3lz2	Howell, P.L., Almo, S.C., Parsons, M.R., Hajdu, J., Petsko, G.A.		X-RAY DIFFRACTION	42.95		1993-10-31	994	129		14.23	2.5	Protein (only)	10.1107/S0108768191012466		0.2		STRUCTURE DETERMINATION OF TURKEY EGG WHITE LYSOZYME USING LAUE DIFFRACTION	P 61 2 2
3mc2	Eckenroth, B.E., Mason, A.B., Everse, S.J.	104	X-RAY DIFFRACTION	49.54		2010-07-28	20772	2748		302.88	2.4	Protein (only)	10.1002/pro.439	0.301	0.239	104281	Crystal Structure of the Murine Inhibitor of Carbonic Anhydrase	P 1 21 1	0.073
3mfm	Diacovich, L., Arabolaza, A., Shillito, E.M., Lin, T.-W., Mitchell, D.L., Melgar, M.M.	100	X-RAY DIFFRACTION	63.98		2010-10-13	23718	3180		343.34	2.38	Protein (only)	10.1021/bi1005305	0.2684	0.2242	181735	Crystal Structures and Mutational Analyses of Acyl-CoA Carboxylase Subunit of Streptomyces coelicolor	P 1 21 1	0.1
3mgp	Mohideen, K., Muhammad, R., Davey, C.A.	100	X-RAY DIFFRACTION	54.75		2010-06-16	12228	1256		200.12	2.44	Protein/NA	10.1093/nar/gkq420	0.28245	0.23935	72231	Binding of Cobalt ions to the Nucleosome Core Particle	P 21 21 21	0.063
3mgr	Mohideen, K., Muhammad, R., Davey, C.A.	100	X-RAY DIFFRACTION	54.34		2010-06-16	12200	1256		198.78	2.3	Protein/NA	10.1093/nar/gkq420	0.26735	0.24191	84087	Binding of Rubidium ions to the Nucleosome Core Particle	P 21 21 21	0.05
3mu6	Jayathilaka, N., Han, A., Gaffney, K., Dey, R., He, J., Ye, J., Gao, T., Petasis, N.A., Chen, L.		X-RAY DIFFRACTION	53.42		2011-11-02	3751	352		54.77	2.434	Protein/NA	10.1093/nar/gks189	0.251	0.23	19819	Inhibiting the Binding of Class IIa Histone Deacetylases to Myocyte Enhancer Factor-2 by Small Molecules	P 1	0.067
3o9k	Russell, R.J., Kerry, P.S.	100	X-RAY DIFFRACTION	52.24		2010-12-15	3032	387		43.26	2.4945	Protein (only)	10.1038/ncomms1114	0.2958	0.22	13808	Influenza NA in complex with compound 6	I 4
3of9	Shenoy, R.T., Sivaraman, J.	100	X-RAY DIFFRACTION	42.85		2010-12-08	1744	221		24.86	1.761	Protein (only)	10.1016/j.jsb.2010.09.007	0.2494	0.2244	20017	Structural Basis for Irreversible Inhibition of Human Cathepsin L by a Diazomethylketone Inhibitor	P 65
3ow8	Tempel, W., Li, Z., Chao, X., Lam, R., Wernimont, A.K., He, H., Seitova, A., Pan, P.W., Li, Y., Bountra, C., Weigelt, J., Arrowsmith, C.H., Edwards, A.M., Bochkarev, A., Min, J., Structural Genomics Consortium (SGC)	100	X-RAY DIFFRACTION	49.46		2010-09-29	8863	1284		142.52	2.3	Protein (only)	10.1007/s13238-011-1018-1	0.2766	0.244	58241	Crystal Structure of the WD repeat-containing protein 61	P 1	0.106
3p05	Pornillos, O.	100	X-RAY DIFFRACTION	49.54		2011-01-12	7918	1155		128.65	2.5	Protein (only)	10.1038/nature09640	0.2662	0.2304	41121	X-ray structure of pentameric HIV-1 CA	P 1 21 1
3p63	Livnah, O., Nechushtai, R., Eisenberg-Domovich, Y., Michaeli, D.	100	X-RAY DIFFRACTION	47.51		2011-02-09	1432	192		21.11	2.3	Protein (only)	10.1073/pnas.1019502108	0.28751	0.21902	7805	Structure of M. laminosus Ferredoxin with a shorter L1,2 loop	P 41
3p6a	Chen, Z., Guo, L., Sprang, S.R., Sternweis, P.C.	100	X-RAY DIFFRACTION	69.08		2011-01-05	5653	754		87.82	2.5	Protein (only)		0.266	0.226	44566	Crystal Structure of the DH/PH domains of p115-RhoGEF (R399E mutant)	P 32	0.091
3p78	Moffett, K.K., Namboodiri, H.	100	X-RAY DIFFRACTION	44.24		2011-10-12	2735	366		42.88	2.3	Protein (only)	10.1016/j.bmcl.2011.09.078	0.31333	0.24117	15213	P38 inhibitor-bound	P 21 21 21
3p7c	Moffett, K.K., Namboodiri, H.	100	X-RAY DIFFRACTION	42.5		2011-10-12	2739	366		42.95	2.3	Protein (only)	10.1016/j.bmcl.2011.09.078	0.29242	0.23405	14762	p38 inhibitor-bound	P 21 21 21
3pdi	Kaiser, J.T., Hu, Y., Wiig, J.A., Rees, D.C., Ribbe, M.W.	100	X-RAY DIFFRACTION	51.5		2011-01-19	26112	3764		413.77	2.4	Protein (only)	10.1126/science.1196954	0.3407	0.2944	139605	Precursor bound NifEN	P 1 21 1
3pgh	Kurumbail, R., Stallings, W.	113	X-RAY DIFFRACTION	52		1997-12-24	18304	2348		275.37	2.5	Protein (only)	10.1038/384644a0	0.316	0.236	59815	CYCLOOXYGENASE-2 (PROSTAGLANDIN SYNTHASE-2) COMPLEXED WITH A NON-SELECTIVE INHIBITOR, FLURBIPROFEN	P 21 21 2	0.111
3pgk	Shaw, P.J., Walker, N.P., Watson, H.C.		X-RAY DIFFRACTION	51.97		1982-09-24	3191	416		45.37	2.5	Protein (only)					The structure of yeast phosphoglycerate kinase at 0.25 nm resolution	C 1 2 1
3plc	Roy, A., Qingxiang, S., Kini, R.M., Sivaraman, J.	100	X-RAY DIFFRACTION	51.22		2011-11-16	1293	189		21.09	2.41	Protein (only)	10.1002/pro.3605	0.2666	0.234	7983	Crystal structure of Beta-Cardiotoxin, a novel three-finger cardiotoxin from the venom of Ophiophagus hannah	P 31	0.137
3q9u	Karanicolas, J., Corn, J.E., Chen, I., Joachimiak, L.A., Dym, O., Chung, S., Albeck, S., Unger, T., Hu, W., Liu, G., Delbecq, S., Montelione, G.T., Spiegel, C., Liu, D., Baker, D., Israel Structural Proteomics Center (ISPC)		X-RAY DIFFRACTION	51.69		2011-04-20	4617	598		66.71	2.3	Protein (only)	10.1016/j.molcel.2011.03.010	0.3175	0.24	24632	In silico and in vitro co-evolution of a high affinity complementary protein-protein interface	P 1
3qir	Dong, A., Xu, C., Bian, C., Wernimont, A.K., Kania, J., Arrowsmith, C.H., Edwards, A.M., Bountra, C., Weigelt, J., Min, J., Structural Genomics Consortium (SGC)	100	X-RAY DIFFRACTION	47.31		2011-02-16	3290	592		69.7	2.45	Protein (only)		0.2722	0.2416	24246	Crystal structure of PIWIL2 PAZ domain	C 2 2 21	0.077
3qob	Ren, Z.	288	X-RAY DIFFRACTION	45.88		2020-06-03	2322	292		33.22	1.6	Protein (only)	10.1073/pnas.1109213108			27844	Mechanical Coupling Controls Cooperative Ligand Binding in a Homodimeric Hemoglobin	C 1 2 1	0.0597
3qwe	Guan, X., Tempel, W., Tong, Y., Shen, L., Wang, H., Wernimont, A.K., Arrowsmith, C.H., Edwards, A.M., Bountra, C., Weigelt, J., Park, H., Structural Genomics Consortium (SGC)	100	X-RAY DIFFRACTION	68.6		2011-03-23	2047	279		32.18	2.4	Protein (only)		0.2313	0.2265	20742	Crystal structure of the N-terminal domain of the GEM interacting protein	P 65 2 2	0.065
3r7q	Murray, J.M., Wiesmann, C.		X-RAY DIFFRACTION	45.9		2011-08-03	6800	966		111.08	2.5	Protein (only)	10.1016/j.bmcl.2011.04.124	0.2686	0.2163	34056	Structure-based design of thienobenzoxepin inhibitors of PI3- kinase	C 1 2 1	0.042
3rat	Tiltonjunior, R.F., Dewan, J.C., Petsko, G.A.		X-RAY DIFFRACTION	40.91		1993-07-15	951	124		13.71	1.5	Protein (only)	10.1021/bi00124a006			15873	EFFECTS OF TEMPERATURE ON PROTEIN STRUCTURE AND DYNAMICS: X-RAY CRYSTALLOGRAPHIC STUDIES OF THE PROTEIN RIBONUCLEASE-A AT NINE DIFFERENT TEMPERATURES FROM 98 TO 320 K	P 1 21 1
3shr	Osborne, B.W., Wu, J., Taylor, S.S., Dostmann, W.R.	200	X-RAY DIFFRACTION	62.65		2011-09-21	4277	598		68.21	2.5	Protein (only)	10.1016/j.str.2011.06.012	0.277	0.221	25428	Crystal Structure of cGMP-dependent Protein Kinase Reveals Novel Site of Interchain Communication	C 1 2 1	0.085
3sod	Mcree, D.E., Redford, S.M., Getzoff, E.D., Lepock, J.R., Hallewell, R.A., Tainer, J.A.		X-RAY DIFFRACTION	47.17		1993-04-15	4384	608		62.79	2.1	Protein (only)			0.19		CHANGES IN CRYSTALLOGRAPHIC STRUCTURE AND THERMOSTABILITY OF A CU,ZN SUPEROXIDE DISMUTASE MUTANT RESULTING FROM THE REMOVAL OF BURIED CYSTEINE	C 1 2 1
3sq3	Gajewski, S., White, S.W.	200	X-RAY DIFFRACTION	44.06		2011-12-28	13667	1880		215.94	2.5	Protein (only)	10.1016/j.jmb.2011.11.044	0.23054	0.20501	57928	Crystal Structure Analysis of the Yeast Tyrosyl-DNA Phosphodiesterase H182A Mutant	P 1	0.064
3thb	Sintchak, M.D.		X-RAY DIFFRACTION	54.91		2011-11-23	2274	333		38	2.5	Protein (only)	10.1021/jm2011172	0.28591	0.24999	11950	Structure of PLK1 kinase domain in complex with a benzolactam-derived inhibitor	P 32 2 1	0.084
3toe	Pan, X.M., Zhang, N., Liu, Y.F., Liu, X.	100	X-RAY DIFFRACTION	44.33		2012-04-25	1312	182		19.97	2.197	Protein (only)	10.1371/journal.pone.0034986	0.2837	0.2145	9122	Structure of Mth10b	I 2 2 2
3tq9	Franklin, M.C., Cassidy, M., Hillerich, B., Love, J.	100	X-RAY DIFFRACTION	45		2011-11-02	1309	178		22.12	2.3	Protein (only)	10.1002/prot.24841	0.2659	0.21563	6776	Structure of the dihydrofolate reductase (folA) from Coxiella burnetii in complex with methotrexate	P 1 21 1
3tqa	Franklin, M.C., Cassidy, M., Hillerich, B., Love, J.	100	X-RAY DIFFRACTION	44.82		2011-11-02	1338	178		21.67	2.3	Protein (only)	10.1002/prot.24841	0.29854	0.24715	7561	Structure of the dihydrofolate reductase (folA) from Coxiella burnetii in complex with NADPH	P 1 21 1
3tqb	Franklin, M.C., Cassidy, M., Hillerich, B., Love, J.	100	X-RAY DIFFRACTION	43.85		2011-11-02	1308	178		22.11	2.4	Protein (only)	10.1002/prot.24841	0.33343	0.27302	6310	Structure of the dihydrofolate reductase (folA) from Coxiella burnetii in complex with folate	P 1 21 1
3u8x	Renault, L., Husson, C., Carlier, M.F., Didry, D.	100	X-RAY DIFFRACTION	47.29		2012-01-25	5990	858		96.77	2	Protein (only)	10.1038/emboj.2011.461	0.2382	0.1861	58181	Crystal Structure of a chimera containing the N-terminal domain (residues 8-29) of drosophila Ciboulot and the C-terminal domain (residues 18-44) of bovine Thymosin-beta4, bound to G-actin-ATP	P 1 21 1	0.1
3u9d	Renault, L., Husson, C., Carlier, M.F., Didry, D.	100	X-RAY DIFFRACTION	47.1		2012-01-25	5986	858		96.71	2.5	Protein (only)	10.1038/emboj.2011.461	0.23974	0.20403	28380	Crystal Structure of a chimera containing the N-terminal domain (residues 8-24) of drosophila Ciboulot and the C-terminal domain (residues 13-44) of bovine Thymosin-beta4, bound to G-actin-ATP	P 1 21 1	0.061
3ut3	Lin, Z.H., Hong, Z.B., Shi, X.L., Hu, L.H., Andreasen, P.A., Huang, M.D.		X-RAY DIFFRACTION	54.35		2013-02-06	11638	1500		169.53	2.42	Protein (only)		0.24485	0.20247	61573	A novel PAI-I inhibitor and its structural mechanism	P 1	0.102
3v9g	Tanner, J.J., Srivastava, D.	100	X-RAY DIFFRACTION	51.52		2012-05-02	16032	2264		248.08	2.5	Protein (only)	10.1016/j.jmb.2012.04.010	0.2385	0.2039	84851	Crystal structure of human 1-pyrroline-5-carboxylate dehydrogenase	P 65	0.075
3ve3	Ihee, H., Jung, Y.O.	288	X-RAY DIFFRACTION	35.29		2013-03-20	987	125		14.05	1.6	Protein (only)	10.1038/nchem.1565	0.291		13891	Structure of IT Intermediate from time-resolved laue crystallography	P 63
3ve4	Ihee, H., Jung, Y.O.	288	X-RAY DIFFRACTION	35.29		2013-03-20	1974	125		14.05	1.6	Protein (only)	10.1038/nchem.1565	0.252		12475	Structures of ICT and PR1 intermediates from time-resolved laue crystallography	P 63
3w4i	Hondo, T., Warizaya, M., Niimi, T., Namatame, I., Yamaguchi, T., Nakanishi, K., Hamajima, T., Harada, K., Sakashita, H., Matsumoto, Y., Orita, M., Watanabe, T., Takeuchi, M.	100	X-RAY DIFFRACTION	43.07		2013-05-29	11176	1388		161.67	2.5	Protein (only)	10.1021/jm400095b	0.27285	0.23568	44130	Crystal Structure of human DAAO in complex with coumpound 8	P 21 21 2	0.037
3wr3	Sugimoto, K., Senda, M., Kasai, D., Fukuda, M., Masai, E., Senda, T.	95	X-RAY DIFFRACTION	47.4		2014-04-30	6463	836		94.19	2.5	Protein (only)	10.1371/journal.pone.0092249	0.313	0.2313	28045	Crystal structure of the anaerobic DesB-gallate complex	P 1 21 1
3wr4	Sugimoto, K., Senda, M., Kasai, D., Fukuda, M., Masai, E., Senda, T.	95	X-RAY DIFFRACTION	47.2		2014-04-30	6463	836		94.19	2.4	Protein (only)	10.1371/journal.pone.0092249	0.2946	0.2214	31674	Crystal structure of the anaerobic DesB-gallate complex	P 1 21 1
3zhk	Song, H.-N., Woo, E.-J., Lim, H.-K.	95	X-RAY DIFFRACTION	63.34		2014-01-08	1794	254		27.7	1.962	Protein (only)	10.1371/JOURNAL.PONE.0098178	0.2977	0.2528	24591	The crystal structure of single domain antibody 2x1 scaffold	C 1 2 1	0.1
3zx0	Zebisch, M., Schaefer, P., Straeter, N.	100	X-RAY DIFFRACTION	49		2011-11-30	12434	1808		207.89	2.5	Protein (only)	10.1016/j.jmb.2011.10.050	0.25718	0.21336	56295	NTPDase1 in complex with Heptamolybdate	C 1 2 1	0.06
3zy1	Natan, E., Joerger, A.C.	100	X-RAY DIFFRACTION	59		2011-11-30	332	46		5.6	2.15	Protein (only)	10.1016/J.JMB.2011.11.007	0.28517	0.23574	3785	Crystal structure of the human p63 tetramerization domain	P 4 2 2	0.05
4aq3	Bertrand, J.A., Fasolini, M., Modugno, M.	100	X-RAY DIFFRACTION	47		2012-06-06	7096	1014		122.26	2.4	Protein (only)	10.1016/J.BMCL.2012.04.103	0.24494	0.20072	55094	HUMAN BCL-2 WITH PHENYLACYLSULFONAMIDE INHIBITOR	P 32	0.08
4c9a	Zebisch, M., Jones, E.Y.	100	X-RAY DIFFRACTION	52.03		2013-11-20	3815	572		64.25	2.4	Protein (only)	10.1038/NCOMMS3787	0.27293	0.19478	18529	Mouse ZNRF3 ectodomain in complex with Xenopus RSPO2 Fu1-Fu2 (Seleno Met) crystal form I	P 1	0.07
4c9g	Ruprecht, J.J., Hellawell, A.M., Harding, M., Crichton, P.G., McCoy, A.J., Kunji, E.R.S.	100	X-RAY DIFFRACTION	50.6		2014-01-22	2160	318		39.94	2.49	Protein (only)	10.1073/PNAS.1320692111	0.2973	0.259	12532	Structure of yeast mitochondrial ADP/ATP carrier isoform 2 inhibited by carboxyatractyloside (C2221 crystal form)	C 2 2 21	0.09
4cpa	Lipscomb, W.N., Rees, D.C.		X-RAY DIFFRACTION	46.93		1982-07-29	5456	690		77.53	2.5	Protein (only)	10.1016/0022-2836(82)90309-6				REFINED CRYSTAL STRUCTURE OF THE POTATO INHIBITOR COMPLEX OF CARBOXYPEPTIDASE A AT 2.5 ANGSTROMS RESOLUTION	P 32
4e16	Osipiuk, J., Nocek, B., Makowska-Grzyska, M., Papazisi, L., Anderson, W.F., Joachimiak, A., Center for Structural Genomics of Infectious Diseases (CSGID)	100	X-RAY DIFFRACTION	48.29		2012-03-14	1773	253		28.22	2.49	Protein (only)		0.2583	0.2043	10064	Precorrin-4 C(11)-methyltransferase from Clostridium difficile	P 43 21 2	0.098
4e61	Huels, D., Storchova, Z., Niessing, D.	100	X-RAY DIFFRACTION	51.42		2012-04-11	1363	212		23.62	2.45	Protein (only)	10.1074/jbc.M112.347872	0.2411	0.2109	8832	Crystal structure of the EB1-like motif of Bim1p	P 1 21 1
4fdc	Sevrioukova, I.F.	103	X-RAY DIFFRACTION	52.01		2012-10-17	3608	514		56.84	2.4	Protein (only)	10.1016/j.ajhg.2012.10.008	0.29678	0.2532	20005	Crystal structure of the E493V mutant of human apoptosis inducing factor (AIF)	C 1 2 1	0.45
4gbk	Lima, L.M.T.R., Favero-Retto, M.P., Palmieri, L.C.	100	X-RAY DIFFRACTION	33.94		2013-06-12	823	102		12.09	2.4	Protein (only)	10.1016/j.bpc.2013.01.003	0.2659	0.1983	3174	Crystal structure of aspart insulin at pH 8.5	H 3
4gbl	Lima, L.M.T.R., Favero-Retto, M.P., Palmieri, L.C.	100	X-RAY DIFFRACTION	35.95		2013-06-12	823	102		12.09	2.5	Protein (only)	10.1016/j.bpc.2013.01.003	0.2618	0.1995	2895	Crystal structure of aspart insulin at pH 8.5	H 3
4hf1	Rajagopalan, S.R., Phillips, K.J.	100	X-RAY DIFFRACTION	61.52		2013-05-08	3096	398		54.23	2.222	Protein/NA	10.1038/nsmb.2568	0.2277	0.2028	27065	Crystal Structure of IscR bound to its promoter	P 21 21 21
4hy8	Jung, Y.O., Lee, J.H., Kim, J., Schmidt, M., Vukica, S., Wulff, M., Moffat, K.	288	X-RAY DIFFRACTION	35.29		2013-03-20	1974	125		14.05	1.6	Protein (only)	10.1038/nchem.1565	0.275	0.238	13139	Structures of PR1 and PR2 intermediates from time-resolved laue crystallography	P 63
4i38	Jung, Y.O., Lee, J.H., Kim, J., Schmidt, M., Vukica, S., Moffat, K., Ihee, H.	288	X-RAY DIFFRACTION	35.29		2013-03-20	987	125		14.05	1.6	Protein (only)	10.1038/nchem.1565	0.285	0.237	13811	Structures of IT intermediates from time-resolved laue crystallography collected at 14ID-B, APS	P 63
4i39	Jung, Y.O., Lee, J.H., Kim, J., Schmidt, M., Vukica, S., Moffat, K., Ihee, H.	288	X-RAY DIFFRACTION	35.29		2013-03-20	1974	125		14.05	1.6	Protein (only)	10.1038/nchem.1565	0.371	0.31	13808	Structures of ICT and PR1 intermediates from time-resolved laue crystallography collected at 14ID-B, APS	P 63
4i3a	Jung, Y.O., Lee, J.H., Kim, J., Schmidt, M., Vukica, S., Moffat, K., Ihee, H.	288	X-RAY DIFFRACTION	35.29		2013-03-20	1974	125		14.05	1.6	Protein (only)	10.1038/nchem.1565	0.349	0.298	13813	Structures of PR1 and PR2 intermediates from time-resolved laue crystallography collected at 14ID-B, APS	P 63
4i3i	Jung, Y.O., Lee, J.H., Kim, J., Schmidt, M., Vukica, S., Moffat, K., Ihee, H.	288	X-RAY DIFFRACTION	35.29		2013-03-20	987	125		14.05	1.6	Protein (only)	10.1038/nchem.1565	0.168	0.143	13807	Structures of IT intermediate of photoactive yellow protein E46Q mutant from time-resolved laue crystallography collected at 14ID APS	P 63
4i3j	Jung, Y.O., Lee, J.H., Kim, J., Schmidt, M., Vukica, S., Moffat, K., Ihee, H.	288	X-RAY DIFFRACTION	35.29		2013-03-20	987	125		14.05	1.6	Protein (only)	10.1038/nchem.1565	0.321	0.268	13810	Structures of PR1 intermediate of photoactive yellow protein E46Q mutant from time-resolved laue crystallography collected AT 14ID APS	P 63
4i82	Khandokar, Y.B., Forwood, J.K.	100	X-RAY DIFFRACTION	37.56		2013-01-16	1852	274		30.47	2.5	Protein (only)		0.28603	0.23846	7735	Crystal Structure of Hypothetical Thioesterase Protein SP_1851 from Streptococcus pneumoniae TIGR4	C 2 2 21
4ic0	Hong, Z.B., Lin, Z.H., Gong, L.H., Huang, M.D.		X-RAY DIFFRACTION	53.88		2013-12-11	11613	1516		171.52	2.32	Protein (only)		0.25751	0.20196	68844	Crystal Structure of PAI-1 in Complex with Gallate	P 1
4iqa	Cross, M.O., Achilonu, I.A., Fernandes, M.A., Fanucchi, S., Dirr, H.W.	113	X-RAY DIFFRACTION	48.09		2013-02-20	3489	472		52.7	2.49	Protein (only)		0.3037	0.2455	17234	Crystal Structure Analysis of the E228L Mutant of Human CLIC1	P 1 21 1
4j1q	Zheng, J., Keatinge-Clay, A.T.	100	X-RAY DIFFRACTION	42.8		2014-03-19	3378	464		53.26	2.35	Protein (only)	10.1002/prot.24561	0.25307	0.23204	17260	Crystal structure of a ketoreductase domain from the bacillaene assembly line	P 61	0.069
4j8u	Adhireksan, Z., Davey, C.A.	90	X-RAY DIFFRACTION	54.3		2013-04-17	12119	1270		200.17	2.38	Protein/NA	10.1039/C3SC22294B	0.27963	0.25211	69745	X-ray structure of NCP145 with chlorido(eta-6-p-cymene)(N-phenyl-2-pyridinecarbothioamide)osmium(II)	P 21 21 21
4j8w	Adhireksan, Z., Davey, C.A.	90	X-RAY DIFFRACTION	54.26		2013-04-17	12122	1270		200.22	2.41	Protein/NA	10.1039/C3SC22294B	0.27513	0.26514	78440	X-ray structure of NCP145 with chlorido(eta-6-p-cymene)(N-fluorophenyl-2-pyridinecarbothioamide)osmium(II)	P 21 21 21
4jar	Gokulan, K., Sacchettini, J.C., Mycobacterium Tuberculosis Structural Proteomics Project (XMTB)	120	X-RAY DIFFRACTION	45.5		2013-04-24	10576	1412		150.72	1.98	Protein (only)	10.1074/jbc.M113.468892	0.314	0.268	58551	Crystal structure of mycobacterium tuberculosis pks11 in complex with polyketide intermediates and evidence that it synthesize ALKYLPYRONES	P 1 21 1	0.071
4jq5	Stuwe, T., Bley, C.J., Mayo, D.J., Hoelz, A.	100	X-RAY DIFFRACTION	54.49		2014-09-24	8526	1032		121.66	2.195	Protein (only)	10.1126/science.aac9176	0.2929	0.2849	63070	Crystal structure of the human Nup49CCS2+3* coiled-coil segment	P 1
4k8s	Jordan, S.R.	100	X-RAY DIFFRACTION	61.1		2013-07-10	8883	1164		131.28	2.39	Protein (only)	10.1016/j.bmcl.2013.05.028	0.26031	0.2099	60009	Hydroxyethylamine-based inhibitors of BACE1: P1-P3 macrocyclization can improve potency, selectivity, and cell activity	P 1 21 1
4l1h	Uson, I.		X-RAY DIFFRACTION	64.05		2014-06-04	827	107		11.75	1.68	Protein (only)		0.26	0.1952	15049	Bence-Jones immunoglobulin REI variable portion with seven point mutations	P 61 2 2
4laf	Su, J., Zhang, C., Li, N., Gu, L.	100	X-RAY DIFFRACTION	48.16		2014-06-25	6043	828		90.07	1.761	Protein (only)		0.2117	0.191	76906	Crystal structure of PnpB complex with FMN	H 3
4lg7	Xu, C., Tempel, W., Wernimont, A.K., Bountra, C., Arrowsmith, C.H., Edwards, A.M., Min, J., Structural Genomics Consortium (SGC)	100	X-RAY DIFFRACTION	54.2		2013-07-17	983	92		15.18	2.5	Protein/NA		0.2594	0.2122	5747	Crystal structure MBD4 MBD domain in complex with methylated CpG DNA	P 21 21 2
4lh9	Hu, H.X., Jiang, Y.L., Zhao, M.X., Chen, Y., Zhou, C.Z.	100	X-RAY DIFFRACTION	62.12		2013-07-17	330	40		4.72	2.049	Protein (only)		0.3606	0.2716	3859	Crystal structure of the refolded hood domain (Asp256-Gly295) of HetR	H 3 2	0.103
4lhf	Berntsson, R.P.-A., Odegrip, R., Sehlen, W., Skaar, K., Svensson, L.M., Massad, T., Haggard-Ljungquist, E., Stenmark, P.	100	X-RAY DIFFRACTION	40.76		2014-03-05	631	91		10.31	2.401	Protein (only)	10.1093/nar/gkt1119	0.2528	0.2089	3097	Crystal structure of a DNA binding protein from phage P2	P 65	0.077
4mtd	Gilston, B.A., Mondragon, A., O'Halloran, T.V.	78	X-RAY DIFFRACTION	64.37		2014-11-05	6003	750		97.95	2.5	Protein/NA	10.1371/journal.pbio.1001987	0.27125	0.23417	43139	Zinc Uptake Regulator Complexed With Zinc AND DNA	C 1 2 1	0.046
4mte	Gilston, B.A., Mondragon, A., O'Halloran, T.V.	78	X-RAY DIFFRACTION	63.92		2014-11-05	6617	780		97.95	2.5	Protein/NA	10.1371/journal.pbio.1001987	0.2569	0.2175	45418	Zinc Uptake Regulator Complexed with Zinc and DNA	C 1 2 1	0.046
4na0	Wang, Z., Cheng, Z., Xu, W.	100	X-RAY DIFFRACTION	49.39		2014-01-29	12337	1566		184.15	2.4	Protein (only)	10.1371/journal.pone.0086010	0.3419	0.2977	67440	Crystal structure of mouse poly(ADP-ribose) glycohydrolase (PARG) catalytic domain with ADPRibose	P 21 21 2	0.113
4na6	Wang, Z., Cheng, Z., Xu, W.	100	X-RAY DIFFRACTION	52.05		2014-01-29	8249	1044		121.03	2.48	Protein (only)	10.1371/journal.pone.0086010	0.2551	0.2161	40627	Crystal structure of mouse poly(ADP-ribose) glycohydrolase (PARG) catalytic domain mutant E749N	P 1 21 1	0.091
4niq	Vild, C.J., Xu, Z.	190	X-RAY DIFFRACTION	34.58		2014-03-05	1597	212		24.44	2.301	Protein (only)	10.1074/jbc.M113.532960	0.2566	0.2358	8613	Crystal Structure of Vps4 MIT-Vfa1 MIM2	P 21 21 21	0.044
4nsq	Lin, J.Y., Cai, Y.F.	100	X-RAY DIFFRACTION	46.72		2014-03-05	5296	760		90.42	2.3108	Protein (only)	10.1186/1472-6807-14-2	0.2751	0.2288	30459	Crystal structure of PCAF	P 43
4px9	Epling, L.B., Grace, C.R., Lowe, B.R., Partridge, J.F., Enemark, E.J.	100	X-RAY DIFFRACTION	39.22		2015-03-11	6346	876		100.35	2.31	Protein (only)	10.1016/j.jmb.2015.02.015	0.285	0.255	34116	DEAD-box RNA helicase DDX3X Domain 1 with N-terminal ATP-binding Loop	P 31	0.088
4qq5	Huang, Z., Mohammadi, M.	100	X-RAY DIFFRACTION	52.22		2014-10-29	2190	323		36.81	2.203	Protein (only)	10.1021/cb500674s	0.2338	0.193	18134	Crystal Structure of FGF Receptor (FGFR) 4 Kinase Harboring the V550L Gate-Keeper Mutation in Complex With FIIN-2, an Irreversible Tyrosine Kinase Inhibitor Capable of Overcoming FGFR Kinase Gate-Keeper Mutations	H 3	0.102
4qqt	Huang, Z., Mohammadi, M.	100	X-RAY DIFFRACTION	43.33		2014-10-29	2218	323		36.32	1.501	Protein (only)	10.1021/cb500674s	0.2477	0.2216	49314	Crystal Structure of FGF Receptor (FGFR) 4 Tyrosine Kinase Domain	P 1 21 1	0.058
4rat	Tiltonjunior, R.F., Dewan, J.C., Petsko, G.A.		X-RAY DIFFRACTION	41.44		1993-07-15	951	124		13.71	1.5	Protein (only)	10.1021/bi00124a006			14646	EFFECTS OF TEMPERATURE ON PROTEIN STRUCTURE AND DYNAMICS: X-RAY CRYSTALLOGRAPHIC STUDIES OF THE PROTEIN RIBONUCLEASE-A AT NINE DIFFERENT TEMPERATURES FROM 98 TO 320 K	P 1 21 1
4rc2	Zhang, W., Wan, X., Huang, N.		X-RAY DIFFRACTION	63.44		2015-03-18	2254	289		33.65	2.096	Protein (only)		0.24559	0.20803	24563	Crystal structure of Ser/Thr kinase Pim1 in complex with Mitoxantrone derivatives	P 65	0.082
4rc3	Zhang, W., Wan, X., Huang, N.		X-RAY DIFFRACTION	63.35		2015-03-18	2256	289		33.74	2.338	Protein (only)		0.22211	0.19064	17673	Crystal structure of Ser/Thr kinase Pim1 in complex with Mitoxantrone derivatives	P 65	0.078
4rkg	Zheng, S., Ye, K.	298	X-RAY DIFFRACTION	61.34		2015-01-21	1110	128		19.22	2.5	Protein/NA	10.1101/gad.250936.114	0.3149	0.2265	8510	Structure of the MSL2 CXC domain bound with a non-specific (GC)6 DNA	P 21 21 21
4rng	Hu, Q., Wang, J., Yan, C., Yan, N.	100	X-RAY DIFFRACTION	48.19		2014-11-19	4007	564		66.24	2.4	Protein (only)	10.1038/cr.2014.144	0.2936	0.2509	23655	Crystal structure of a bacterial homologue of SWEET transporters	P 21 21 21
4uqf	Schuessler, S., Perbandt, M., Fischer, M., Graewert, T.	100	X-RAY DIFFRACTION	47		2015-07-01	14475	2020		229.16	2.4	Protein (only)	10.1107/S2053230X19010902	0.22593	0.19245	70754	CRYSTAL STRUCTURE OF LISTERIA MONOCYTOGENES GTP CYCLOHYDROLASE I	P 1 21 1	0.07
4v2d	Seiradake, E., del Toro, D., Nagel, D., Cop, F., Haertl, R., Ruff, T., Seyit-Bremer, G., Harlos, K., Border, E.C., Acker-Palmer, A., Jones, E.Y., Klein, R.	100	X-RAY DIFFRACTION	43.14		2014-11-05	2559	326		36.81	2.5	Protein (only)	10.1016/J.NEURON.2014.10.008	0.301	0.2798	8815	FLRT2 LRR domain	P 1 21 1	0.12
4v2e	Seiradake, E., del Toro, D., Nagel, D., Cop, F., Haertl, R., Ruff, T., Seyit-Bremer, G., Harlos, K., Border, E.C., Acker-Palmer, A., Jones, E.Y., Klein, R.	100	X-RAY DIFFRACTION	44.11		2014-11-05	5118	662		75.12	2.5	Protein (only)	10.1016/J.NEURON.2014.10.008	0.3514	0.3448	20595	FLRT3 LRR domain	P 1 21 1	0.46
4v2f	Werten, S., Orth, P., Saenger, W., Hinrichs, W.	287	X-RAY DIFFRACTION	40		2014-12-10	1541	207		23.29	2.4	Protein (only)	10.1021/BI5012805	0.27811	0.2076	7162	Tetracycline repressor TetR(D), unliganded	I 41 2 2	0.05
4w6c	Leibly, D.J., Waldo, G.S., Yeates, T.O.	100	X-RAY DIFFRACTION	53.11		2015-02-18	3553	458		52.17	2.4924	Protein (only)	10.1016/j.str.2015.07.008	0.2761	0.248	19278	Crystal Structure of Full-Length Split GFP Mutant K26C Disulfide Dimer, P 21 21 21 Space Group	P 21 21 21
4w6l	Leibly, D.J., Waldo, G.S., Yeates, T.O.	100	X-RAY DIFFRACTION	55.76		2015-02-18	1635	234		26.82	2.45	Protein (only)	10.1016/j.str.2015.07.008	0.278	0.2521	11387	Crystal Structure of Full-Length Split GFP Mutant D117C Disulfide Dimer, I 41 2 2 Space Group	I 41 2 2
4w7c	Leibly, D.J., Waldo, G.S., Yeates, T.O.	100	X-RAY DIFFRACTION	62.57		2015-03-04	7028	916		104.47	2.5	Protein (only)	10.1016/j.str.2015.07.008	0.2537	0.2265	46491	Crystal Structure of Full-Length Split GFP Mutant D21H/K26C Disulfide and Metal-Mediated Dimer, C 2 Space Group	C 1 2 1
4yxx	Doyle, L., Bolduc, J., Stoddard, B.L., Bradley, P.	100	X-RAY DIFFRACTION	46.16		2015-12-16	1476	220		23.76	2.18	Protein (only)	10.1038/nature16191	0.2955	0.2377	11137	Computationally designed left-handed alpha/alpha toroid with 6 repeats	C 2 2 21	0.059
4yxz	Doyle, L., Stoddard, B.L., Bradley, P.	100	X-RAY DIFFRACTION	41.46		2015-12-16	2011	286		30.83	2.496	Protein (only)	10.1038/nature16191	0.3279	0.2248	9355	Computationally designed left-handed alpha/alpha toroid with 9 repeats	P 21 21 21	0.075
4z3y	Weinert, T., Kung, J.W., Weidenweber, S., Huwiler, S.G., Boll, M., Ermler, U.	100	X-RAY DIFFRACTION	53.1		2015-07-01	26381	3328		389.23	2.359	Protein (only)	10.1038/nchembio.1849	0.2746	0.2415	150665	Active site complex BamBC of Benzoyl Coenzyme A reductase in complex with Benzoyl-CoA	P 1 21 1
4zwq	Gajewski, S., White, S.W.	100	X-RAY DIFFRACTION	61.56		2016-03-02	7494	1099		126.26	2.351	Protein (only)	10.1073/pnas.1519154113	0.2542	0.2218	43451	Crystal Structure of the Bacteriophage T4 recombination mediator protein UvsY, Lattice Type I	C 2 2 21	0.102
5a23	De la Mora, E., Flores-Hernandez, E., Jakoncik, J., Stojanoff, V., Sanchez-Puig, N., Moreno, A.	100	X-RAY DIFFRACTION	63.1		2015-10-07	19632	2632		291.22	2.41	Protein (only)	10.1107/S1600576715016556	0.30701	0.25349	90647	SdsA sulfatase triclinic form	P 1	0.06
5aa5	Schaefer, C., Bommer, M., Hennig, S., Jeoung, J.H., Dobbek, H., Lenz, O.	100	X-RAY DIFFRACTION	48.39		2016-01-20	42865	5580		628.61	2.497	Protein (only)	10.1016/J.STR.2015.11.010	0.242	0.187	200453	Actinobacterial-type NiFe-hydrogenase from Ralstonia eutropha H16 at 2.85 Angstrom resolution	P 1 21 1	0.17
5ao8	Dominguez-Gil, T., Hermoso, J.A.	100	X-RAY DIFFRACTION	31.75		2016-07-20	2907	420		45.81	2.23	Protein/Oligosaccharide	10.1021/ACSCHEMBIO.6B00194	0.2373	0.1788	17271	Crystal Structure of SltB3 from Pseudomonas aeruginosa in complex with NAG-NAM-pentapeptide	P 21 21 2	0.01
5ay9	Ye, Y., Saburi, W., Kato, K., Yao, M.	100	X-RAY DIFFRACTION	50.72		2016-03-23	3059	386		43.7	2.5	Protein (only)	10.1002/1873-3468.12105	0.2806	0.2389	15516	Crystal structure of Ruminococcus albus 4-O-beta-D-mannosyl-D-glucose phosphorylase (RaMP1)	H 3 2
5b4m	Yuan, Y.A.	100	X-RAY DIFFRACTION	38.25		2017-04-12	6738	878		95.85	2.4	Protein (only)		0.33796	0.28508	27507	Crystal structure of an Fab against human influenza A	P 1 21 1	0.07
5c0q	Ha, N.C., Kim, J.S., Yoon, B.Y.	100	X-RAY DIFFRACTION	59.02		2015-09-16	14208	1868		212.84	2.499	Protein (only)	10.1016/j.bbrc.2015.07.053	0.2425	0.2006	168872	Crystal structure of Zn bound CbsA from Thermotoga neapolitana	H 3 2
5c21	Ha, N.C., Kim, J.S., Yoon, B.Y.	100	X-RAY DIFFRACTION	73.19		2016-02-17	4287	558		64.4	2.5	Protein (only)	10.1016/j.str.2015.12.012	0.2744	0.2354	40526	Crystal structure of native HlyD from E. coli	P 21 21 21
5c6j	Galli, L., Barends, T.R.M., Son, S.-K., White, T.A., Barty, A., Botha, S., Boutet, S., Caleman, C., Doak, R.B., Nanao, M.H., Nass, K., Shoeman, R.L., Timneanu, N., Santra, R., Schlichting, I., Chapman, H.N.	291	X-RAY DIFFRACTION	42.94		2015-07-08	1063	129		15.6	2.1	Protein (only)	10.1107/S2052252515014049	0.2715	0.2039	7369	Crystal Structure of Gadolinium derivative of HEWL solved using Free-Electron Laser radiation	P 43 21 2
5c6l	Galli, L., Barends, T.R.M., Son, S.-K., White, T.A., Barty, A., Botha, S., Boutet, S., Caleman, C., Doak, R.B., Nanao, M.H., Nass, K., Shoeman, R.L., Timneanu, N., Santra, R., Schlichting, I., Chapman, H.N.	291	X-RAY DIFFRACTION	42.94		2015-07-08	1063	129		15.6	2.1	Protein (only)	10.1107/S2052252515014049	0.2801	0.2191	7369	Crystal Structure of Gadolinium derivative of HEWL solved using intense Free-Electron Laser radiation	P 43 21 2
5ci8	Bai, Y., Tashiro, S., Nagatoishi, S., Suzuki, T., Tsumoto, K., Bartlam, M., Yamamoto, T.	100	X-RAY DIFFRACTION	5.126324		2015-11-18	981	347		38.65	2.328	Protein (only)	10.1007/s13238-015-0225-6	0.2847	0.2324	8828	Crystal structure of human Tob in complex with inhibitor fragment 1	P 61 2 2
5dob	Lye, M.F., El Omari, K., Filman, D.J., Hogle, J.M.	100	X-RAY DIFFRACTION	41.26		2015-11-25	3191	402		45.73	2.47	Protein (only)	10.15252/embj.201592651	0.2992	0.25423	12896	Crystal structure of the Human Cytomegalovirus Nuclear Egress Complex (NEC)	C 1 2 1
5drd	Janecek, M., Rossmann, M., Sharma, P., Emery, A., McKenzie, G.J., Huggins, D.J., Stockwell, S., Stokes, J.A., Almeida, E.G., Hardwick, B., Narvaez, A.J., Hyvonen, M., Spring, D.R., Venkitaraman, A.R.	100	X-RAY DIFFRACTION	53.74		2016-07-20	2152	273		32.34	2.13	Protein (only)	10.1038/srep28528	0.26163	0.20592	18123	Aurora A Kinase in Complex with ATP in Space Group P6122	P 61 2 2	0.089
5e7i	Floor, S.N., Condon, K.J., Doudna, J.A.	100	X-RAY DIFFRACTION	55.97		2015-12-02	10060	1356		153.28	2.223	Protein (only)	10.1074/jbc.M115.700625	0.2591	0.2257	79683	Crystal structure of the active catalytic core of the human DEAD-box protein DDX3	P 1 21 1	0.161
5e7j	Floor, S.N., Condon, K.J., Doudna, J.A.	100	X-RAY DIFFRACTION	49.42		2015-12-02	3446	452		51.44	2.23	Protein (only)	10.1074/jbc.M115.700625	0.2637	0.2298	24005	Crystal structure of the active catalytic core of the human DEAD-box protein DDX3 bound to AMP	P 21 21 21	0.068
5eay	Zhou, C., Pourmal, S., Pavletich, N.P.	100	X-RAY DIFFRACTION	44.9		2015-11-18	3933	524		58.5	1.55	Protein (only)	10.7554/eLife.09832	0.2667	0.2316	57455	Crystal structure of a Dna2 peptide in complex with Rpa 70N	C 1 2 1	0.074
5eft	Li, X.Y.	195	X-RAY DIFFRACTION	47.5		2016-10-26	8792	1348		155.2	2.5	Protein (only)		0.2842	0.2534	47882	Structural Basis for Specific Recognition of ssDNA by SRBSDV P9-1 Octamers	C 2 2 21
5egk	Khandokar, Y.B., Srivastava, P.S., Forwood, J.K.	100	X-RAY DIFFRACTION	43.34		2015-11-11	7831	1074		121.33	2.4	Protein (only)		0.2384	0.2065	39432	The structural and biochemical characterization of acyl-coa hydrolase mutant Asp43Ala from Staphylococcus aureus	P 1 21 1	0.075
5eh6	Call, M.J., Call, M.E., Trenker, R.	100	X-RAY DIFFRACTION	37.03		2015-12-23	197	30		3.29	1.918	Protein (only)	10.1021/jacs.5b11354	0.2383	0.2238	2139	Crystal Structure of the Glycophorin A Transmembrane Monomer in Lipidic Cubic Phase	H 3 2	0.1085
5grt	Stoll, V.S., Simpson, S.J., Krauth-Siegel, R.L., Walsh, C.T., Pai, E.F.	277	X-RAY DIFFRACTION	55.38		1997-08-12	3617	461		51.72	2.4	Protein (only)	10.1021/bi963074p		0.197	16122	HUMAN GLUTATHIONE REDUCTASE A34E, R37W MUTANT, GLUTATHIONYLSPERMIDINE COMPLEX	B 1 1 2
5gza	Xiao, J.	100	X-RAY DIFFRACTION	57.96		2016-12-07	2393	290		34.18	2	Protein/Oligosaccharide	10.7554/eLife.22238	0.2183	0.1968	25148	protein O-mannose kinase	P 32	0.117
5hso	Gao, Y.R., Li, D.F., Wang, D.C., Bi, L.J.	100	X-RAY DIFFRACTION	52.66		2017-02-01	4896	700		86.5	2.5	Protein/NA	10.1038/s41598-017-01705-4	0.2776	0.2395	29539	Crystal structure of MYCOBACTERIUM TUBERCULOSIS MARR FAMILY PROTEIN Rv2887 complex with DNA	P 1	0.042
5hwf	Khandokar, Y.B., Srivastava, P.S., Forwood, J.K.	100	X-RAY DIFFRACTION	61.68		2016-02-10	1319	179		20.22	2.5	Protein (only)		0.27584	0.24152	9131	The structural and biochemical characterization of acyl-coa hydrolase mutant Asn28Ala from Staphylococcus aureus.	P 63 2 2
5j1b	Maveyraud, L., Batista, M., Martin-yken, H., Francois, J.M., Zerbib, D., Mourey, L.	100	X-RAY DIFFRACTION	56.9		2017-04-05	3417	550		61.84	2.5	Protein (only)		0.22614	0.18486	18066	structure of the core domaine of Knr4, an intrinsically disordered protein from Saccharomyces cerevisiae - WT.	P 62
5j7e	Xue, T., Juan, S., Xiaohong, Q.	277	X-RAY DIFFRACTION	36.52		2016-05-04	5324	876		101.64	1.9	Protein (only)		0.231	0.214	57859	hEAG PAS domain	C 1 2 1
5j7s	Gurbani, D., Westover, K.D.	100	X-RAY DIFFRACTION	69.55		2017-02-15	2261	314		35.93	2.368	Protein (only)	10.1016/j.bmc.2016.11.035	0.2402	0.2282	22973	Crystal structure of SM1-71 bound to TAK1-TAB1	I 2 2 2	0.129
5j8i	Gurbani, D., Westover, K.D.	100	X-RAY DIFFRACTION	69.02		2017-02-15	2334	314		35.93	2.404	Protein (only)	10.1016/j.bmc.2016.11.035	0.2444	0.2226	21171	Crystal structure of TL11-113 bound to TAK1-TAB1	I 2 2 2	0.124
5jk3	Gurbani, D., Westover, K.D.	100	X-RAY DIFFRACTION	68.91		2017-02-15	2172	314		35.83	2.371	Protein (only)	10.1016/j.bmc.2016.11.035	0.2658	0.2348	21465	Crystal structure of TL11-128 bound to TAK1-TAB1	I 2 2 2	0.09
5kpn	Cao, R., Wang, Y.L., Zhou, J., Yao, H.P., Huang, N., Xu, B.L.	100	X-RAY DIFFRACTION	47.59		2016-12-21	5601	704		79.75	2.3	Protein (only)		0.29293	0.23323	31737	Structure of human PARP1 catalytic domain bound to a quinazoline-2,4(1H,3H)-dione inhibitor	P 21 21 21
5ktq	Li, Y., Kong, Y., Korolev, S., Waksman, G.	287	X-RAY DIFFRACTION	56.08		1998-09-30	4267	543		61.72	2.5	Protein (only)		0.28	0.217	19303	LARGE FRAGMENT OF TAQ DNA POLYMERASE BOUND TO DCTP	P 21 21 2
5l0o	Liu, J., Worthylake, D.	100	X-RAY DIFFRACTION	58.44		2016-09-28	5436	772		89.45	2.36	Protein (only)	10.1021/acs.biochem.6b00745	0.286	0.262	38960	IQGAP1 calponin homology domain fragment (CHDF) mutant K161C under oxidizing conditions	P 1	0.0847
5le4	Batyuk, A., Wu, Y., Mittl, P.R., Plueckthun, A.	100	X-RAY DIFFRACTION	62.17		2017-08-02	2375	326		35.16	2.35	Protein (only)	10.1038/s41598-017-11472-x	0.2717	0.2324	19756	Crystal structure of DARPin-DARPin rigid fusion, variant DD_D12_11_D12	P 21 21 21	0.104
5lee	Batyuk, A., Wu, Y., Mittl, P.R., Plueckthun, A.	100	X-RAY DIFFRACTION	59.75		2017-08-02	3584	485		52.22	2.401	Protein (only)	10.1038/s41598-017-11472-x	0.274	0.2493	25102	Crystal structure of DARPin-DARPin rigid fusion, variant DDD_D12_12_D12_12_D12	P 32 2 1	0.0917
5mqo	Basle, A., Ndeh, D., Rogowski, A., Cartmell, A., Luis, A.S., Venditto, I., Labourel, A., Gilbert, H.J.	100	X-RAY DIFFRACTION	54.8		2017-03-22	4792	698		78.16	2.5	Protein (only)	10.1038/nature21725	0.23899	0.19411	27801	Glycoside hydrolase BT_1003	H 3 2	0.133
5nfr	Lunev, S., Romero, A.R., Batista, F.A., Wrenger, C., Groves, M.R.	100	X-RAY DIFFRACTION	59		2018-01-31	38293	5120		562.31	2.4	Protein (only)	10.1371/journal.pone.0195011	0.26423	0.24809	230493	Crystal structure of malate dehydrogenase from Plasmodium falciparum (PfMDH)	P 1	0.053
5nml	Hansen, S.B., Andersen, K.R., Laursen, N.S., Andersen, G.R.	100	X-RAY DIFFRACTION	51.11		2017-06-07	8490	1250		138	2.5	Protein (only)	10.1107/S2059798317013171	0.2646	0.238	43705	Nb36 Ser85Cys with Hg bound	P 1 21 1	0.072
5o74	Cigler, M., Mueller, T., Horn-Ghetko, D., von Wrisberg, M.K., Fottner, M., Goody, R.S., Itzen, A., Mueller, M.P., Lang, K.	100	X-RAY DIFFRACTION	45.73		2017-10-11	17004	2262		258.3	2.5	Protein (only)	10.1002/anie.201706927	0.266	0.2286	72353	Crystal structure of human Rab1b covalently bound to the GEF domain of DrrA/SidM from Legionella pneumophila in the presence of GDP	P 1
5rat	Tiltonjunior, R.F., Dewan, J.C., Petsko, G.A.	220	X-RAY DIFFRACTION	42.43		1993-07-15	951	124		13.71	1.5	Protein (only)	10.1021/bi00124a006			10235	Effects of temperature on protein structure and dynamics: X-ray crystallographic studies of the protein ribonuclease-A at nine different temperatures from 98 TO 320 K	P 1 21 1
5tdq	McPhail, J.A., Burke, J.E.	100	X-RAY DIFFRACTION	62.08		2016-11-23	1028	166		19.21	2.493	Protein (only)	10.1016/j.str.2016.11.016	0.2617	0.2383	5830	Crystal Structure of the GOLD domain of ACBD3	P 31 2 1	0.059
5u9i	Yadav, R.P., Gakhar, L., Liping, Y., Artemyev, N.O.	100	X-RAY DIFFRACTION	51.12		2017-07-26	1220	169		19.53	2.3	Protein (only)	10.1073/pnas.1704782114	0.2663	0.2346	8914	Crystal structure of the FKBP domain of human aryl hydrocarbon receptor-interacting protein-like 1 (AIPL1) complexed with S-farnesyl-L-cysteine methyl ester	C 2 2 21	0.115
5ulk	Middleton, A.J., Day, C.L., Wright, J.D.	100	X-RAY DIFFRACTION	42.76		2017-06-07	2166	320		36.15	2.38	Protein (only)		0.2673	0.2065	11834	Crystal Structure of RNF165 in complex with a UbcH5b~Ub conjugate	C 2 2 21
5uu4	Lieblich, S.A., Fang, K.Y., Tirrell, D.A.	100	X-RAY DIFFRACTION	38.74		2018-02-21	683	102		12.06	1.973	Protein (only)		0.2644	0.2321	6321	Insulin with proline analog ThioP at position B28 in the R6 state	H 3	0.038
5v35	Yadav, R.P., Gakhar, L., Liping, Y., Artemyev, N.O.	100	X-RAY DIFFRACTION	48.81		2017-07-26	1189	169		19.58	2.5	Protein (only)	10.1073/pnas.1704782114	0.27242	0.21601	6393	Crystal structure of V71F mutant of the FKBP domain of human aryl hydrocarbon receptor-interacting protein-like 1 (AIPL1) complexed with S-farnesyl-L-cysteine methyl ester	C 2 2 21	0.055
5vee	Zhang, E.Y., Ha, B.H., Boggon, T.J.	100	X-RAY DIFFRACTION	51.26		2017-10-18	2330	319		36.54	2.5	Protein (only)	10.1016/j.bbapap.2017.10.004	0.27564	0.22839	12529	PAK4 kinase domain in complex with FRAX486	P 41 21 2
5vv9	Li, H., Poulos, T.L.	100	X-RAY DIFFRACTION	49.8		2017-08-16	6625	886		102.05	2.5	Protein (only)	10.1021/acs.jmedchem.7b00835	0.256	0.1857	32952	Structure of bovine endothelial nitric oxide synthase heme domain in complex with 4-(2-(((2-Amino-4-methylquinolin-7-yl)methyl)amino)ethyl)benzonitrile	P 21 21 21	0.132
5wrz	Cao, R., Wang, Y.L., Zhou, J., Huang, N., Xu, B.L.	100	X-RAY DIFFRACTION	47.2		2017-01-25	5584	704		79.4	2.2	Protein (only)		0.27962	0.23042	36375	Structure of human PARP1 catalytic domain bound to a phthalazinone inhibitor	P 21 21 21
5ws1	Cao, R., Wang, Y.L., Zhou, J., Huang, N., Xu, B.L.	100	X-RAY DIFFRACTION	46.54		2017-01-25	5586	704		79.42	1.9	Protein (only)		0.27332	0.23304	53225	Structure of human PARP1 catalytic domain bound to a benzoimidazole inhibitor	P 21 21 21
5wtc	Cao, R., Wang, Y.L., Zhou, J., Huang, N., Xu, B.L.	100	X-RAY DIFFRACTION	47.46		2017-01-25	5612	704		79.81	2.2	Protein (only)		0.26578	0.22333	36451	Structure of human PARP1 catalytic domain bound to a quinazoline-2,4(1H,3H)-dione inhibitor	P 21 21 21
5wwl	Wang, C., Zhou, X., Wu, M., Zhang, X., Zang, J.	100	X-RAY DIFFRACTION	45.2		2017-11-15	3031	390		45.54	2.4	Protein (only)	10.1073/pnas.1710506114	0.27238	0.23408	16402	Crystal structure of the Schizogenesis pombe kinetochore Mis12C subcomplex	P 21 21 2	0.089
5x0o	Song, S., Park, N., Ha, N.-C.	100	X-RAY DIFFRACTION	48.78		2017-05-10	9382	1242		140.42	2.402	Protein (only)	10.14348/molcells.2017.0015	0.2562	0.2086	51444	Regulatory domain of AphB treated with Cumene hydroperoxide from Vibrio vulnificus	P 21 21 2	0.122
5xob	Dong, J.	90	X-RAY DIFFRACTION	53.83		2018-08-29	3284	420		48.46	2.48	Protein (only)	10.1016/j.jmb.2018.08.015	0.29439	0.24465	18414	Crystal structure of apo TiaS (tRNAIle2 agmatidine synthetase)	P 41 21 2
5xql	Raju, H., Sharma, R.	100	X-RAY DIFFRACTION	62.57		2017-06-28	2286	291		34.82	2.494	Protein (only)	10.1016/j.bbrc.2017.06.033	0.2745	0.2323	12913	Crystal structure of a Pseudomonas aeruginosa transcriptional regulator	I 4 2 2
5xv6	Kim, B.-W., Song, H.K.	100	X-RAY DIFFRACTION	55.95		2018-07-04	3017	408		46.18	2.455	Protein (only)	10.1080/15548627.2018.1504716	0.2711	0.2246	19189	Crystal structure of ATG101-ATG13HORMA	C 2 2 21	0.09
5ybc	Saxena, A.K., Gangwar, S.P.	100	X-RAY DIFFRACTION	59.73		2018-09-19	1539	184		21.98	2.5	Protein (only)	10.1107/S2053230X1801110X	0.2571	0.2224	9874	X-ray structure of native ETS-domain domain of Ergp55	P 41 21 2	0.068
5ysl	Hu, X.L., Yang, F.L.	100	X-RAY DIFFRACTION	48.97		2017-12-27	12923	1744		189.27	2.5	Protein (only)	10.1371/journal.ppat.1006777	0.27337	0.21239	60791	Crystal structure of antibody 1H1 Fab	P 1
5z5b	Ku, B., Yun, H.Y., Kim, S.J.	93	X-RAY DIFFRACTION	60.64		2018-06-27	3718	480		55.76	2.3	Protein (only)	10.1371/journal.pone.0197635	0.26459	0.21923	25754	Crystal structure of Tk-PTP in the G95A mutant form	H 3
5zhy	Zhang, W., Zheng, Q., Yan, M., Chen, X., Yang, H., Zhou, W., Rao, Z.	100	X-RAY DIFFRACTION	31.77		2018-06-06	4039	888		97.37	2.441	Protein (only)	10.1016/j.bbrc.2018.02.136	0.2632	0.2243	24511	Structural characterization of the HCoV-229E fusion core	P 1	0.039
5zjl	Ji, K., Chen, J., Sun, J.L., Hu, J., Cai, Z.	100	X-RAY DIFFRACTION	78.49		2018-05-23	508	62		7.33	1.7	Protein (only)		0.30091	0.2863	15058	Crystal Structure of the dust mite allergen Der f 23 from Dermatophagoides farinae	C 1 2 1
6a8n	Wang, D., Yang, Y.S., Jiang, L.G., Huang, M.D., Li, J.Y., Andreasen, P.A., Xu, P., Chen, Z.	100	X-RAY DIFFRACTION	61.89		2019-02-20	4006	514		57.37	2.489	Protein (only)	10.1021/acs.jmedchem.8b01908	0.2561	0.2036	26229	The crystal structure of muPAin-1-IG-2 in complex with muPA-SPD at pH8.5	P 31 2 1	0.189
6bd5	Sevrioukova, I.	103	X-RAY DIFFRACTION	46.21		2017-12-13	3852	487		56.8	2.5	Protein (only)	10.1021/acs.molpharmaceut.7b00957	0.2748	0.2094	15791	Crystal structure of human CYP3A4 bound to an inhibitor	I 2 2 2	0.057
6bd6	Sevrioukova, I.	103	X-RAY DIFFRACTION	44.95		2017-12-13	3766	487		56.8	2.5	Protein (only)	10.1021/acs.molpharmaceut.7b00957	0.2667	0.2043	16550	Crystal structure of human CYP3A4 bound to an inhibitor	I 2 2 2	0.049
6bd7	Sevrioukova, I.	103	X-RAY DIFFRACTION	46.48		2017-12-13	3877	487		56.86	2.42	Protein (only)		0.2641	0.1926	19596	Crystal structure of human CYP3A4 bound to an inhibitor	I 2 2 2	0.056
6bdc	Bohn, A.J., Russell, A.B., Robinson, H., Mougous, J.D., Whitney, J.C.	100	X-RAY DIFFRACTION	48.73		2017-12-27	869	136		15.86	2.496	Protein (only)		0.2805	0.2484	9779	Structure of Hcp1 from Flavobacterium johnsoniae	P 6 2 2
6c1y	Liu, K., Bian, C., Tempel, W., Wernimont, A.K., Arrowsmith, C.H., Bountra, C., Edwards, A.M., Min, J., Structural Genomics Consortium (SGC)	100	X-RAY DIFFRACTION	52.1		2018-02-14	2069	220		34.28	2.3	Protein/NA	10.1016/j.bbagrm.2019.194409	0.2857	0.2306	13799	mbd of human mecp2 in complex with methylated DNA	P 1	0.068
6cct	Dong, C., Tempel, W., Bountra, C., Arrowsmith, C.H., Edwards, A.M., Min, J., Structural Genomics Consortium (SGC)	100	X-RAY DIFFRACTION	40		2018-03-07	1270	171		20.03	2.4	Protein (only)	10.1038/s41589-018-0036-1	0.2596	0.2177	6457	Fragment of GID4 in complex with a short peptide	P 41 21 2	0.051
6ckn	Qin, S., Tempel, W., Li, Y., Bountra, C., Arrowsmith, C.H., Edwards, A.M., Min, J., Structural Genomics Consortium (SGC)	100	X-RAY DIFFRACTION	47.83		2018-03-21	975	154		17.58	2.49	Protein (only)	10.1101/gad.311639.118	0.262	0.247	6488	Crystal structure of an AF10 fragment	P 43 21 2	0.087
6d0s	Tong, Y., Tempel, W., Arrowsmith, C.H., Edwards, A.M., Bountra, C., Park, H., Structural Genomics Consortium (SGC)	100	X-RAY DIFFRACTION	46.27		2018-06-06	2267	346		41.87	2.3	Protein (only)		0.239	0.197	18259	RabGAP domain of human TBC1D22B	P 65 2 2	0.064
6d1t	Liu, K., Xu, C., Tempel, W., Arrowsmith, C.H., Bountra, C., Edwards, A.M., Min, J., Structural Genomics Consortium (SGC)	100	X-RAY DIFFRACTION	49.5		2018-05-09	1038	103		16.22	2.25	Protein/NA		0.2693	0.2349	6633	Complex of MBD1-MBD and methylated DNA	C 2 2 21	0.056
6daj	Sevrioukova, I.F.	103	X-RAY DIFFRACTION	44.09		2019-04-03	3729	487		57.13	2.45	Protein (only)	10.1021/acs.biochem.9b00156	0.2874	0.2028	17726	Human CYP3A4 bound to an inhibitor	I 2 2 2	0.063
6dfl	Chopra, R., Vash, B.	77	X-RAY DIFFRACTION	60.53		2019-04-03	2599	331		39.15	2.396	Protein (only)	10.1038/s41598-018-32379-1	0.2693	0.2332	19486	WaaP in complex with acyl carrier protein	P 31 2 1	0.066
6eh9	Rizkallah, P.J., Cole, D.K.	100	X-RAY DIFFRACTION	51.31		2018-04-18	3523	443		49.9	2.49	Protein (only)	10.3389/fimmu.2018.00674	0.29651	0.23225	16545	HA1.7 Human T-Cell Receptor specific for Influenza virus epitope PKYVKQNTLKLAT presented by Human Leukocyte Antigen HLA-DR0101	P 1 21 1
6exr	Paithankar, K.S., Enderle, M.E., Wirthensohn, D., Grininger, M., Oesterhelt, D.	100	X-RAY DIFFRACTION	57.93		2018-12-12	5344	720		79.14	2.16	Protein (only)	10.1107/S2053230X19010896	0.2751	0.242	47835	CHEMOTAXIS PROTEIN CHEY FROM Pyrococcus horikoshiI	C 1 2 1	0.05
6ff6	ElGamacy, M., Coles, M., Ernst, P., Zhu, H., Hartmann, M.D., Plueckthun, A., Lupas, A.N.	100	X-RAY DIFFRACTION	49.54		2018-09-05	1791	249		28.49	2.5	Protein (only)	10.1021/acssynbio.8b00224	0.279	0.229	9739	Crystal structure of novel repeat protein BRIC1	C 1 2 1	0.067
6g30	Stach, L., Morgan, R.M.L., Freemont, P.S.	100	X-RAY DIFFRACTION	51.06		2019-04-10	2193	306		35.5	2.418	Protein (only)	10.1002/1873-3468.13667	0.2729	0.2265	12902	Crystal structure of the p97 D2 domain in a helical split-washer conformation	P 61
6h1w	Alfonso Martinez-Cruz, L., Oyenarte, I., Fernandez-Rodriguez, C.	100	X-RAY DIFFRACTION	58.07		2019-07-31	3284	428		49.91	2.394	Protein (only)		0.2499	0.2271	24084	Crystal Structure of protein MJ1004 from Mathanocaldococcus jannaschii	P 43 21 2	0.096
6h2e	Churchill-Angus, A.M., Wilson, J.S., Baker, P.J.	100	X-RAY DIFFRACTION	62		2019-07-10	3866	548		58.86	2.35	Protein (only)	10.1038/s41467-019-10777-x	0.27364	0.22655	31303	Structure of the soluble AhlC of the tripartite alpha-pore forming toxin, AHL, from Aeromonas hydrophila.	P 65 2 2
6h8e	Dix, S.R., Owen, H.J., Sun, R., Ahmad, A., Shastri, S., Spiewak, H.L., Mosby, D.J., Harris, M.J., Batters, S.L., Brooker, T.A., Tzokov, S.B., Sedelnikova, S.E., Baker, P.J., Bullough, P.A., Rice, D.W., Thomas, M.S.	100	X-RAY DIFFRACTION	52.38		2018-11-21	897	136		15.75	2.35	Protein (only)	10.1038/s41467-018-07247-1	0.23694	0.19307	6372	Truncated derivative of the C-terminal domain of the TssA component of the type VI secretion system from Burkholderia cenocepacia	P 62	0.094
6hcl	Kalbermatter, D., Bosshart, P., Bonetti, S., Fotiadis, D.	100	X-RAY DIFFRACTION	70.94		2019-07-03	5771	840		90.18	2.5	Protein (only)	10.1038/s41467-019-10566-6	0.2593	0.239	30902	Crystal structure of a MFS transporter with Ligand at 2.69 Angstroem resolution	P 21 21 2
6hfg	Juarez-Martinez, A.B., de Massy, B., Kadlec, J.	100	X-RAY DIFFRACTION	71.07		2019-07-03	899	147		16.24	2.5	Protein (only)	10.26508/lsa.201800259	0.2887	0.23867	9618	Structure of the REC114 PH domain	P 61 2 2	0.057
6hit	Helland, R., Bjorkeng, E.K., Rothweiler, U., Sydnes, M.O., Pampanin, D.M.	100	X-RAY DIFFRACTION	51.08		2019-08-21	8834	1152		133.16	2.5	Protein (only)	10.1107/S2053230X1900904X	0.3013	0.2323	42768	The crystal structure of haemoglobin from Atlantic cod	P 21 21 21	0.088
6hj4	Pryce, R., Ng, W.M., Zeltina, A., Watanabe, Y., El Omari, K., Wagner, A., Bowden, T.A.	100, 43	X-RAY DIFFRACTION	62.65		2018-10-10	1207	165		19.88	2.43	Protein (only)	10.1128/JVI.01048-18	0.2522	0.2202	15417	Crystal structure of Whitewater Arroyo virus GP1 glycoprotein at pH 7.5	P 63 2 2	0.068
6hlk	Penades, J.R., Bacarizo, J., Marina, A., Alqasmi, M., Fillol-Salom, A., Roszak, A.W., Ciges-Tomas, J.R.	100	X-RAY DIFFRACTION	64.85		2019-07-31	1060	153		18.06	2.42	Protein (only)	10.1016/j.molcel.2019.06.017	0.2671	0.2374	7686	Hijacking the Hijackers: Escherichia coli Pathogenicity Islands Redirect Helper Phage Packaging for Their Own Benefit.	P 43 21 2	0.073
6hlv	Klima, M., Boura, E.	100	X-RAY DIFFRACTION	56.29		2019-07-24	1383	224		25.93	2.5	Protein (only)	10.1371/journal.ppat.1007962	0.2414	0.2149	10000	Crystal structure of human ACBD3 GOLD domain in complex with 3A protein of poliovirus-1 (L24A mutant)	C 1 2 1	0.1171
6hm8	Klima, M., Boura, E.	100	X-RAY DIFFRACTION	61.76		2019-07-24	1401	218		24.9	2.277	Protein (only)	10.1371/journal.ppat.1007962	0.2332	0.2177	14304	Crystal structure of human ACBD3 GOLD domain in complex with 3A protein of enterovirus-D68 (fusion protein)	C 1 2 1	0.05062
6hmv	Klima, M., Boura, E.	100	X-RAY DIFFRACTION	56.82		2019-07-24	1391	218		24.71	2.244	Protein (only)	10.1371/journal.ppat.1007962	0.2652	0.2305	13956	Crystal structure of human ACBD3 GOLD domain in complex with 3A protein of enterovirus-D68 (fusion protein, LVVY mutant)	P 21 21 21	0.08654
6i2m	Gao, G., Graham, S.C.	100	X-RAY DIFFRACTION	68.61		2019-01-23	4402	647		75.68	2.3	Protein (only)	10.1074/jbc.RA118.006561	0.282	0.266	23488	Crystal structure of vaccinia virus protein A55 BTB-Back domain in complex with human Cullin-3 N-terminus	C 1 2 1	0.14
6igt	Yu, T.	100	X-RAY DIFFRACTION	57.68		2018-11-28	3690	540		60.85	2.404	Protein (only)	10.1016/j.bbrc.2018.10.161	0.2515	0.2203	23043	MPZL1 mutant - V145G, Q146K, P147T and G148S	P 1 21 1
6isb	Wang, H., Qi, J., Zhang, S., Li, Y., Tan, S., Gao, G.F.	100	X-RAY DIFFRACTION	53.84		2018-12-26	4354	696		79.25	2.5	Protein (only)	10.1073/pnas.1815716116	0.2673	0.2549	30026	crystal structure of human CD226	P 21 21 21	0.077
6j62	Jiang, Y.N., Wang, X.Q.	100	X-RAY DIFFRACTION	50.6		2019-12-25	1925	256		29.16	2.486	Protein (only)		0.2779	0.2044	10201	Crystal structure of mISG15/NS1B complex	C 1 2 1
6joh	Wang, Y., Wang, S., Wang, S.H.	100	X-RAY DIFFRACTION	57.62		2020-01-29	28040	3720		412.48	2.4	Protein (only)		0.268	0.22167	170403	The crystal of nucleoside diphosphate kinase from Aspergillus flavus	C 1 2 1
6k27	Su, J.	100	X-RAY DIFFRACTION	46.95		2019-10-02	10827	1416		158	1.86	Protein (only)	10.3390/ijms20184394	0.2455	0.1955	114589	Pyrophosphatase with PPi from Acinetobacter baumannii	H 3
6k3h	Wang, Y., Wang, S., Wang, S.H.	100	X-RAY DIFFRACTION	56.88		2019-07-03	28318	3720		412.48	2.179	Protein (only)	10.1074/jbc.RA119.007505	0.2807	0.2304	236473	Crystallographic Analysis of Nucleoside Diphosphate Kinase (NDK) from Aspergillus Flavus	C 1 2 1	0.097
6kmq	Jadhav, P., Sinha, V.K., Rothweiler, U., Singh, M.	100	X-RAY DIFFRACTION	30.07		2020-11-18	1566	256		28.69	2.35	Protein (only)	10.1042/BCJ20200363	0.2975	0.2604	8201	2.3 Angstrom resolution structure of dimeric HigBA toxin-antitoxin complex from E. coli	P 1 21 1
6l2n	Miyazono, K., Wang, D., Ito, T., Tanokura, M.	95	X-RAY DIFFRACTION	49.96		2020-03-18	3952	463		57.71	2.45	Protein/NA	10.1093/nar/gkaa184	0.2557	0.2288	20891	Crystal structure of the R.PabI(Y68F-K154A)-dsDNA(GTAC-3bp-GTAC) complex	P 32 2 1	0.044
6l2o	Miyazono, K., Wang, D., Ito, T., Tanokura, M.	95	X-RAY DIFFRACTION	48.42		2020-03-18	3901	463		57.71	2.2	Protein/NA	10.1093/nar/gkaa184	0.2572	0.2166	28609	Crystal structure of the R.PabI(Y68F-K154A)-dsDNA(GTAC-5bp-GTAC) complex	P 32 2 1	0.07
6l2r	Gyuhee, K., Donghyuk, S., Sumin, L., Jaesook, Y., Sangho, L.	100	X-RAY DIFFRACTION	54.39		2020-08-12	4990	680		74.7	2.02	Protein (only)	10.3390/cryst9110551	0.2667	0.2304	53090	IlvC, a ketol-acid reductoisomerase, from Streptococcus pneumoniae_E195S	P 21 21 21
6l2s	Gyuhee, K., Donghyuk, S., Sumin, L., Jaesook, Y., Sangho, L.	100	X-RAY DIFFRACTION	55.03		2020-08-12	4988	680		74.67	2.29	Protein (only)	10.3390/cryst9110551	0.2465	0.209	35316	IlvC, a ketol-acid reductoisomerase, from Streptococcus pneumoniae_D83G	P 1 21 1
6l4k	Zhang, Z.L.	110	X-RAY DIFFRACTION	50.4		2020-10-21	9106	1162		135.9	2.09	Protein (only)		0.2898	0.2358	63319	Human serum albumin-Palmitic acid-Cu compound	P 1	0.051
6lfn	Gao, H.M., Yun, C.H.	100	X-RAY DIFFRACTION	46.28		2020-11-18	6552	938		101.17	2.395	Protein (only)	10.1073/pnas.2012745117	0.2561	0.2109	36830	Crystal structure of LpCGTb	P 2 21 21
6lhn	Kim, L., Kwon, D.H., Song, H.K.	193	X-RAY DIFFRACTION	72.36		2020-01-22	565	77		8.39	2.5	Protein (only)	10.1074/jbc.RA119.010912	0.2503	0.2127	5522	RLGSGG-AtPRT6 UBR box	P 43 3 2
6lp4	Wang, J.	100	X-RAY DIFFRACTION	57.28		2021-01-13	980	128		14.15	2.049	Protein (only)		0.2813	0.2602	10060	Structural basis and functional analysis epo1-bem3p complex for bud growth	P 32 2 1	0.115
6lz4	Arimori, T., Takagi, J.	100	X-RAY DIFFRACTION	42.34		2020-05-20	5175	690		78.02	2.49	Protein (only)	10.1093/jb/mvaa054	0.2693	0.2448	23787	Crystal structure of PMab-1 Fv-clasp fragment with its antigen peptide	P 21 21 21
6m12	Tang, J., Huang, H.	105	X-RAY DIFFRACTION	53.24		2020-09-02	11057	1434		165.91	2.4	Protein (only)	10.1042/BCJ20200260	0.2658	0.2306	64138	Crystal Structure of Rnase L in complex with SU11652	P 21 21 21	0.018
6m6u	Ouyang, S.Y., Zhen, X.K.	100	X-RAY DIFFRACTION	57.7		2020-09-30	8242	1076		123.2	2.349	Protein (only)	10.1093/nar/gkaa855	0.2327	0.2041	55138	Crystal structure the toxin-antitoxin MntA-HpeT mutant-D39ED41E	P 1 21 1
6mje	Singh, N., Corbett, K.D.	100	X-RAY DIFFRACTION	49.99		2018-11-07	4561	688		81.34	2.5	Protein (only)	10.1007/s00412-019-00700-0	0.2972	0.2397	25661	Structure of Candida glabrata Csm1: S. cerevisiae Dsn1 complex	P 1 21 1	0.199
6msi	Deluca, C.I., Davies, P.L., Ye, Q., Jia, Z.	295	X-RAY DIFFRACTION	30		1998-10-21	482	66		7	1.65	Protein (only)	10.1006/jmbi.1997.1482			26882	TYPE III ANTIFREEZE PROTEIN ISOFORM HPLC 12	P 21 21 21
6n16	Xu, K., Wang, Y., Kwong, P.D.	100	X-RAY DIFFRACTION	49.66		2019-07-31	13377	1792		192.12	2.302	Protein (only)	10.1016/j.cell.2019.06.030	0.274	0.2218	68439	Vaccine-elicited NHP FP-targeting neutralizing antibody 0PV-b.01 in complex with HIV fusion peptide (residue 512-519)	P 1	0.08
6n8u	Tempel, W., Dong, C.	100	X-RAY DIFFRACTION	41.79		2019-01-16	3495	480		56.65	1.96	Protein (only)		0.2564	0.2121	32909	DRAFT model of Schistosoma japonicum Glutathione S-transferase expression tag	P 21 21 2	0.111
6ny8	Wei, K.Y., Bick, M.J.	100	X-RAY DIFFRACTION	52.58		2020-04-22	1917	288		33.05	2.3	Protein (only)	10.1073/pnas.1914808117	0.3041	0.2875	14387	Crystal structure of computationally designed protein XAA_GVDQ with calcium	C 1 2 1	0.049
6pdm	Halabelian, L., Tempel, W., Zeng, H., Li, Y., Seitova, A., Hutchinson, A., Bountra, C., Edwards, A.M., Arrowsmith, C.H., Structural Genomics Consortium (SGC)	100	X-RAY DIFFRACTION	43.96		2019-07-31	4482	720		80.49	2.45	Protein (only)		0.26	0.216	25460	Crystal structure of Human Protein Arginine Methyltransferase 9 (PRMT9)	P 1 21 1	0.072
6ped	Dong, C., Tempel, W., Bountra, C., Arrowsmith, C.H., Edwards, A.M., Min, J., Structural Genomics Consortium (SGC)	100	X-RAY DIFFRACTION	56.21		2019-07-03	2372	376		41.81	2.3	Protein (only)		0.2425	0.1921	20525	Crystal structure of HEMK2-TRMT112 complex	P 61 2 2	0.072
6q64	Basle, A., Paterson, N., Crouch, L., Bolam, D.	100	X-RAY DIFFRACTION	70.1		2019-05-08	2633	364		42.12	2.4	Protein (only)	10.1038/s41564-019-0466-x	0.24364	0.19712	25784	BT1044SeMet E190Q	P 32 2 1
6q67	Smola, M., Boura, E., Klima, M.	100	X-RAY DIFFRACTION	61.92		2019-11-13	1265	201		23.43	2.249	Protein (only)	10.1007/s00705-019-04490-9	0.268	0.2344	14902	Crystal structure of porcine ACBD3 GOLD domain in complex with 3A protein of Aichivirus C	P 31 2 1	0.03611
6qb2	Levy, C.W.	100	X-RAY DIFFRACTION	60.53		2019-07-03	756	130		15.32	2.5	Protein (only)	10.1038/s41598-019-45565-6	0.2948	0.275	5207	Crystal structure of the cystatin-based engineered protein scaffold SQT-1C	P 4 21 2	0.058
6qbm	Carivenc, C., Batista, M., Francois, J.M., Mourey, L., Maveyraud, L., Zerbib, D.	100	X-RAY DIFFRACTION	47		2020-01-29	3437	550		61.81	2.5	Protein (only)		0.23665	0.19109	18473	structure of the core domaine of Knr4, an intrinsically disordered protein from Saccharomyces cerevisiae - mutant S200A	P 62
6qbp	Ramos, N., Batista, M., Francois, J.M., Mourey, L., Maveyraud, L., Zerbib, D.	100	X-RAY DIFFRACTION	46.56		2020-01-29	3451	550		61.9	2.4	Protein (only)		0.21863	0.19069	20705	structure of the core domaine of Knr4, an intrinsically disordered protein from Saccharomyces cerevisiae - mutant S203D	P 62
6r37	Muenzker, L., Petrick, J.K., Schleberger, C., Jahnke, W.	100	X-RAY DIFFRACTION	43.17		2020-04-08	2646	369		42.47	2.1	Protein (only)	10.17192/z2019.0500	0.2564	0.2382	21086	T. brucei FPPS in complex with 2-(5-chlorobenzo[b]thiophen-3-yl)acetic acid	P 61 2 2	0.08
6ra0	Elsner, D.J., Leonard, T.A.	100	X-RAY DIFFRACTION	44.53		2019-08-14	1097	153		17.29	2.26	Protein (only)	10.1074/jbc.RA119.008713	0.2762	0.2317	6910	A ubiquitin-like dimerization domain controls protein kinase D activation by trans-autophosphorylation	P 21 21 2
6rat	Tilton Jr., R.F., Dewan, J.C., Petsko, G.A., Burley, S.K.		X-RAY DIFFRACTION	42.43		1993-07-15	951	124		13.71	1.5	Protein (only)	10.1021/bi00124a006			14779	EFFECTS OF TEMPERATURE ON PROTEIN STRUCTURE AND DYNAMICS: X-RAY CRYSTALLOGRAPHIC STUDIES OF THE PROTEIN RIBONUCLEASE-A AT NINE DIFFERENT TEMPERATURES FROM 98 TO 320 K	P 1 21 1
6ri3	Paithankar, K.S., Bourdeaux, F., Grininger, M., Ludwig, P., Mack, M.	100	X-RAY DIFFRACTION	40.08		2020-05-13	3257	426		48.11	2.4	Protein (only)	10.1099/mic.0.000835	0.25	0.22	15514	Dodecin from Streptomyces davaonensis	P 43 21 2
6rjx	Brangulis, K., Akopjana, I., Kazaks, A., Tars, K.	100	X-RAY DIFFRACTION	36.24		2019-09-11	1324	189		22.25	2.35	Protein (only)	10.1107/S2059798319010751	0.2587	0.2286	7112	Crystal structure of the N-terminal domain of Lyme disease agent Borrelia burgdorferi major virulence factor BB0323 (native data)	P 21 21 21	0.088
6rlm	Neviani, V., Pearce, N.M., Pos, W., Schotte, R., Spits, H., Gros, P.	100	X-RAY DIFFRACTION	67.07		2021-05-12	26544	3576		388.5	2.5	Protein (only)		0.267	0.2423	182773	Crystal structure of AT1412dm Fab fragment	C 2 2 21	0.143
6rya	Donghyuk, S., Ivan, D.	100	X-RAY DIFFRACTION	50.71		2019-11-13	9240	1257		143.08	2.21	Protein (only)	10.1016/j.molcel.2019.10.019	0.28877	0.20878	65182	Structure of Dup1 mutant H67A:Ubiquitin complex	C 1 2 1	0.08094
6s2p	Steele, J.F.C., Banfield, M.J.	100	X-RAY DIFFRACTION	47.48		2019-07-03	2081	347		40.58	2.5	Protein (only)	10.1371/journal.pone.0221226	0.3367	0.305	25214	Structure of the NB-ARC domain from the Tomato immune receptor NRC1	P 64	0.054
6s5i	O'Byrne, P., Khan, A.R.	100	X-RAY DIFFRACTION	61.24		2021-12-01	1271	161		18.71	2.45	Protein (only)		0.2659	0.2112	8469	Structure of the Lausanne variant of myxoma virus M062 protein	P 64	0.05385
6s9r	Renko, M., Bienz, M.	100	X-RAY DIFFRACTION	60.75		2019-10-09	1004	178		20.31	2.4	Protein (only)	10.1073/pnas.1912705116	0.2653	0.2248	9881	Crystal structure of SSDP from D. melanogaster	I 4 2 2	0.053
6sbw	Lovering, A.L., Cadby, I.T.	100	X-RAY DIFFRACTION	56.3		2020-04-22	412	67		7.96	2.24	Protein (only)	10.1038/s41467-020-15628-8	0.2774	0.2315	4180	CdbA Form One	I 41 2 2
6sbx	Lovering, A.L., Cadby, I.T.	100	X-RAY DIFFRACTION	51.21		2020-04-22	1325	201		23.89	2.33	Protein (only)	10.1038/s41467-020-15628-8	0.2441	0.2157	9739	CdbA Form Two	I 41 2 2	0.088
6shk	Zeth, K.	100	X-RAY DIFFRACTION	54.77		2019-09-25	339	48		4.96	1.992	Protein (only)		0.2737	0.281	6870	High resolution structure of the antimicrobial peptide Dermcidin from human	H 3 2	0.092
6sii	Muenzker, L., Petrick, J.K., Schleberger, C., Jahnke, W.	100	X-RAY DIFFRACTION	44.71		2020-08-26	2650	369		42.62	2.33	Protein (only)		0.276	0.25	16603	T. brucei FPPS in complex with 1-((1H-indol-3-yl)methyl)-N-(3-chlorobenzyl)piperidin-4-amine	P 61 2 2	0.113
6sqh	Bonnefond, L., Cavarelli, J.	100	X-RAY DIFFRACTION	47.86		2020-09-30	5059	772		85.64	2.39	Protein (only)		0.2683	0.2088	26098	Crystal structure of mouse PRMT6 with partial C-terminal TEV cleavage site	P 1 21 1	0.102
6u8j	Michalska, K., Evdokimova, E., Semper, C., Di Leo, R., Stogios, P.J., Savchenko, A., Joachimiak, A., Center for Structural Genomics of Infectious Diseases (CSGID)	100	X-RAY DIFFRACTION	52.74		2019-09-18	22717	3008		329.38	2.492	Protein (only)		0.2292	0.1839	113086	Crystal structure of 3-deoxy-D-arabinoheptulosonate-7-phosphate synthase/phospho-2-dehydro-3-deoxyheptonate aldolase (Aro3) from Candida auris	P 1 21 1	0.078
6uak	Nair, S.K., Estrada, P.	100	X-RAY DIFFRACTION	69.68		2019-12-04	2409	308		35.71	2.01	Protein (only)	10.1002/cbic.201900483	0.2768	0.2386	33046	LahSb - C-terminal methyltransferase involved in RiPP biosynthesis	P 32 2 1
6ue6	Liu, Y., Tempel, W., De Freitas, R.F., Schapira, M., Brown, P.J., Bountra, C., Edwards, A.M., Arrowsmith, C.H., Min, J., Structural Genomics Consortium (SGC)	100	X-RAY DIFFRACTION	43.22		2019-11-13	7347	1128		130.79	2.4	Protein (only)	10.1021/acs.jmedchem.0c01768	0.252	0.235	44447	PWWP1 domain of NSD2 in complex with MR837	P 21 21 21	0.084
6ugl	Paczkowski, J.E., Huang, X.	100	X-RAY DIFFRACTION	45.32		2020-01-29	3225	492		55.36	2.03	Protein (only)	10.1074/jbc.RA119.012104	0.331	0.2771	32520	VqmA bound to DPO	P 21 21 21
6ujm	Huang, Q., Cerione, R.A.	100	X-RAY DIFFRACTION	62.98		2020-10-07	12820	2108		232.83	2.5	Protein (only)		0.26	0.2046	78763	Crystal structure of human GAC in complex with inhibitor UPGL00013	P 1 21 1
6uxm	Cowan, A.D., Colman, P.M., Czabotar, P.E.	100	X-RAY DIFFRACTION	39.72		2020-09-02	3948	510		61.47	2.49	Protein (only)	10.1038/s41594-020-0494-5	0.2372	0.1872	15460	Crystal structure of BAK core domain BH3-groove-dimer in complex with E. coli lipid	P 1	0.091
6v49	Yang, H., Stevens, J.	100	X-RAY DIFFRACTION	53.6		2020-06-17	11781	1518		171.56	2.5	Protein/Oligosaccharide	10.1016/j.heliyon.2020.e04068	0.2649	0.2301	57980	The crystal structure of hemagglutinin from A/wedge-tailed shearwater/Western Australia/2576/1979 (H15N9)	C 1 2 1
6vfn	Tsimbalyuk, S., Shornikov, A., Le, V.T.B., Kuhn, M.L., Forwood, J.K.	100	X-RAY DIFFRACTION	50.09		2020-02-19	16935	2052		250.85	2.5	Protein (only)	10.1016/j.jsb.2020.107506	0.2522	0.2259	83235	Crystal structure of SpeG allosteric polyamine acetyltransferase from Bacillus thuringiensis in complex with spermine	P 1 21 1	0.125
6vr6	Wyatt, J.W., Tanner, J.J.	100	X-RAY DIFFRACTION	49.03		2020-08-05	29310	3944		435.11	2.5	Protein (only)	10.1016/j.abb.2020.108477	0.269	0.2131	106512	Structure of ALDH9A1 complexed with NAD+ in space group P1	P 1	0.09
6w03	Lai, Y.-T., Kwong, P.D.	100	X-RAY DIFFRACTION	76.84		2020-04-15	10096	1343		156.59	2.4	Protein/Oligosaccharide	10.1128/JVI.00074-20	0.2727	0.2304	36659	Crystal Structure of HIV-1 BG505 DS-SOSIP.3mut Prefusion Env Trimer in Complex with Human Antibodies 3H109L and 35O22 at 3.3 Angstrom	P 63	0.149
6wrv	Abraham, J., Baker, D., Sahtoe, D.D., Coscia, A., Clark, L., Olal, D.	100	X-RAY DIFFRACTION	70.89		2021-04-28	17774	2199		253.31	2.47	Protein/Oligosaccharide	10.1073/pnas.2021569118	0.2362	0.221	151526	Crystal structure of computationally designed protein 3DS18 in complex with the human Transferrin receptor ectodomain	P 42 21 2	0.138
6xjt	Baumhardt, J.M., Chook, Y.M.	93	X-RAY DIFFRACTION	55.28		2021-01-27	11096	1380		159.2	2.406	Protein (only)	10.1186/s13045-021-01032-2	0.2461	0.194	67652	Crystal Structure of KPT-8602 bound to CRM1 (537-DLTVK-541 to GLCEQ)	P 43 21 2	0.136
6xmb	Andersen, J.F., Strayer, E., Lu, S.	100	X-RAY DIFFRACTION	48.66		2021-05-05	2727	360		41.64	2.31	Protein (only)	10.1074/jbc.RA120.015230	0.2587	0.2287	17142	Structure of an anophensin from Anopheles stephensi	P 21 21 2	0.059
6xnd	Ahmadvand, P., Kang, C.	77	X-RAY DIFFRACTION	46.8		2021-03-03	3952	512		59.92	1.58	Protein (only)	10.1002/cmdc.202000655	0.2718	0.2341	71463	Avidin-Biotin-Phenol	P 1 21 1
6y93	Jalal, A.S.B., Tran, N.T., Stevenson, C.E.M., Chan, E., Lo, R., Tan, X., Noy, A., Lawson, D.M., Le, T.B.K.	100	X-RAY DIFFRACTION	68.8		2020-08-05	2591	336		47.12	2.23	Protein/NA	10.1016/j.celrep.2020.107928	0.279	0.2313	10231	Crystal structure of the DNA-binding domain of the Nucleoid Occlusion Factor (Noc) complexed to the Noc-binding site (NBS)	C 1 2 1	0.108
6zb9	Kalyani, D.C., Reichenbach, T., Aspeborg, H., Divne, C.	100	X-RAY DIFFRACTION			2021-01-13	6126	782		90.76	2.5	Protein (only)	10.1016/j.enzmictec.2020.109723	0.2726	0.197	44152	Exo-beta-1,3-glucanase from moose rumen microbiome, wild type	P 1 21 1
6zc5	Baker, A.T., Mundy, R.M., Rizkallah, P.J., Parker, A.L.	100	X-RAY DIFFRACTION	67.5		2021-06-30	17536	2268		256.02	2.5	Protein (only)	10.1016/j.omto.2022.03.007	0.2512	0.219	121851	Human Adenovirus serotype D10 FiberKnob protein	P 31	0.147
6zif	Basle, A., Lee, J., Dennison, C.	100	X-RAY DIFFRACTION	44.45		2022-01-12	3316	432		52.79	2.2	Protein (only)		0.27036	0.21071	21763	The structure of a cytosolic copper storage protein from Methylocystis sp. Strain Rockwell (ATCC 49242)	P 43 21 2	0.174
6znu	Lovering, A.L., Harding, C.J.	100	X-RAY DIFFRACTION	53.28		2021-02-17	15858	2172		242.58	2.33	Protein (only)	10.1038/s41467-021-21528-2	0.2357	0.1961	104215	MaeB PTA domain E544R mutant	C 1 2 1
7aht	Cereija, T.B., Morais-Cabral, J.H.	100	X-RAY DIFFRACTION	50.15		2021-03-31	980	142		16.01	2.16	Protein (only)	10.1073/pnas.2020653118	0.2794	0.2448	8286	Structure of the N-domain of the K+/H+ antiporter subunit KhtT at pH 7.5	P 43	0.048
7azt	Cellini, A., Wahlgren, W.Y., Henry, L., Westenhoff, S., Pandey, S.	298	X-RAY DIFFRACTION	56.2		2021-08-18	4168	502		59.1	2.27	Protein (only)	10.1107/S2059798321005830	0.2078	0.1724	31074	X-ray crystallographic structure of (6-4)photolyase from Drosophila melanogaster at room temperature	P 21 21 21
7b9a	Jeoung, J.H., Dobbek, H.	100	X-RAY DIFFRACTION	48.09		2022-01-12	19287	2516		286.14	2.5	Protein (only)	10.1002/anie.202117000	0.2758	0.236	83046	CooS-V with Xe-soaked	P 1 21 1
7ber	Clabbers, M.T.B., Holmes, S., Muusse, T.W., Vajjhala, P., Thygesen, S.J., Malde, A.K., Hunter, D.J.B., Croll, T.I., Nanson, J.D., Rahaman, M.H., Aquila, A., Hunter, M.S., Liang, M., Yoon, C.H., Zhao, J., Zatsepin, N.A., Abbey, B., Sierecki, E., Gambin, Y., Darmanin, C., Kobe, B., Xu, H., Ve, T.	300	X-RAY DIFFRACTION	46.65		2021-03-10	1133	151		17.83	2.3	Protein (only)	10.1038/s41467-021-22590-6	0.2806	0.2392	7040	SFX structure of the MyD88 TIR domain higher-order assembly (solved, rebuilt and refined using an identical protocol to the MicroED structure of the MyD88 TIR domain higher-order assembly)	C 1 2 1
7bt9	Sivaji, N., Suguna, K., Surolia, A., Vijayan, M.	100	X-RAY DIFFRACTION	56.36		2021-02-03	14744	2030		223.5	2.45	Protein (only)	10.1093/glycob/cwaa063	0.2837	0.2423	100875	Mevo lectin complex with alpha-mannose	P 41 21 2	0.22
7cnb	Ouyang, S.Y., Saeed, A.F.U.H.	100	X-RAY DIFFRACTION	49.6		2021-03-24	881	107		12.68	2.32	Protein (only)	10.1021/acs.biochem.0c00935	0.2708	0.2495	5967	Crystal structure of Gp16 C-terminal domain from Bacillus virus phi29	P 41 2 2	0.121
7cqh	Shen, Z.S.	100	X-RAY DIFFRACTION	58.52		2021-06-23	692	117		13.31	2.15	Protein (only)	10.1016/j.str.2020.11.016	0.2532	0.214	7910	Complex of TRP_CBS2 and Calmodulin_Clobe	I 41	0.05
7crv	Huang, M.H., Zhang, X.X., Wang, J., Chai, J.J.	100	X-RAY DIFFRACTION	40.72		2021-03-24	4542	680		76.83	2	Protein (only)	10.1038/s41586-021-03320-w	0.2593	0.2245	43783	Crystal structure of rNLRP1-FIIND	P 31 2 1
7dkr	Sreekumar, S.N., Arockiasamy, A.	100	X-RAY DIFFRACTION	39.9		2021-12-08	1712	215		24.38	2.378	Protein (only)		0.2489	0.1947	8601	Crystal structure of native E. coli Grx2 at 2.38 A	P 21 21 21	0.115
7dtq	Li, T.L., Adhikari, K., Li, Y.S.	200	X-RAY DIFFRACTION	51.16		2022-01-19	12096	1612		178.49	1.75	Protein (only)		0.242	0.2251	171608	Apo Crystal Structure of Octaketide Synthase from A. arborescens	P 1 21 1
7e35	Liu, J., Wang, Y., Xu, X., Pan, L.	100	X-RAY DIFFRACTION	58.63		2021-03-17	4472	630		72.3	2.4	Protein (only)	10.1016/j.chembiol.2021.04.020	0.3171	0.2814	17023	Crystal structure of the SARS-CoV-2 papain-like protease (PLPro) C112S mutant bound to compound S43	P 65 2 2	0.172
7eek	Yang, F., Zhang, J.Z.	100	X-RAY DIFFRACTION	48.83		2022-03-23	9502	1166		136.55	2.5	Protein (only)			0.2381	34352	Structure of Human serum albumin-Au compound complex	P 1	0.127
7eer	Lv, G., Fan, S., Feng, X., Zhang, Q., Wu, G., Jin, Y., Yang, Z.	80	X-RAY DIFFRACTION	50.2		2022-05-25	10532	1320		152.55	2	Protein (only)		0.2547	0.2233	105504	Crystal structure of Tryptophanyl-tRNA synthetase from Bacillus stearothermophilus in complex with 05E6 and ATP	C 1 2 1	0.059
7eo8	Zhang, Y.T., Gao, H.X., Zhou, H., Zhong, F.L., Hu, X.H., Zhou, X.L., Lin, C., Wang, Q.S., Li, J., Zhang, J.	100	X-RAY DIFFRACTION	60.48		2021-10-20	4411	612		68.04	2.28085164536	Protein (only)	10.1128/JVI.01253-21	0.271979	0.227151	35010	Crystal structure of SARS coronavirus main protease in complex with an inhibitor Shikonin	P 1	0.046
7epe	Du, J., Wang, D., Lin, S., Han, S., Wu, B., Zhao, Q.	100	X-RAY DIFFRACTION	51.36		2021-06-23	2955	446		49.37	2.5	Protein (only)	10.1038/s41586-021-03641-w	0.272	0.239	15711	Crystal structure of mGlu2 bound to NAM563	P 21 2 21	0.144
7eqe	Uehara, S., Tsugita, A., Matsui, T., Yokoyama, T., Ostash, I., Ostash, B., Tanaka, Y.	100	X-RAY DIFFRACTION	49.32		2022-04-27	5453	800		89.34	2.399	Protein (only)	10.1111/febs.16460	0.2674	0.2405	65384	Crystal Structure of a transcription factor	C 1 2 1
7f7e	Dou, Y., Wang, X., Wang, K., Liu, P., Lu, B.	100	X-RAY DIFFRACTION	63.99		2022-02-02	4835	630		68.67	2.49	Protein (only)	10.1080/22221751.2022.2032374	0.2562	0.2144	30444	SARS-CoV-2 S protein RBD in complex with A5-10 Fab	H 3
7f8y	Zhang, X., He, C., Wang, M., Zhou, Q., Yang, D., Zhu, Y., Wu, B., Zhao, Q.	100	X-RAY DIFFRACTION	55.43		2021-10-13	3499	534		60.86	2.5	Protein (only)	10.1038/s41589-021-00866-8	0.2676	0.2149	39065	Crystal structure of the cholecystokinin receptor CCKAR in complex with devazepide	P 1 21 1
7k28	Muellers, S.N., Allen, K.N.	100	X-RAY DIFFRACTION	58.24		2021-04-07	4424	591		64.52	2.15	Protein (only)	10.1021/jacs.0c09799	0.2579	0.2385	40839	Kelch domain of human KEAP1 bound to Nrf2 peptide, ADEETGEFL	C 1 2 1	0.03949
7k2f	Muellers, S.N., Allen, K.N.	100	X-RAY DIFFRACTION	52.26		2021-04-07	4567	679		74.72	2.37	Protein (only)	10.1021/jacs.0c09799	0.264	0.237	30694	Kelch domain of human KEAP1 bound to Nrf2 cyclic peptide, c[GAEETGE]	I 1 2 1	0.04921
7k3j	Wang, J., Patel, D.J.	100	X-RAY DIFFRACTION	44.17		2021-03-03	4519	642		74.79	2.5	Protein (only)	10.1101/gad.347989.120	0.272	0.2494	21781	Crystal structure of dLC8 in complex with Panoramix TQT+TQ peptide	P 1 21 1
7kem	Libreros, G.A., Dias, M.V.B.	100	X-RAY DIFFRACTION	51.06		2020-11-18	4182	816		93.46	1.77	Protein (only)		0.2752	0.2612	80670	Crystallographic structure of L,D-transpeptidase 2 from Mycobacterium tuberculosis	I 21 21 21	0.099
7ks8	Sevrioukova, I.S.	77	X-RAY DIFFRACTION	48.46		2021-06-02	3753	487		57.41	2.5	Protein (only)	10.1021/jacs.1c04155	0.2624	0.2108	16856	Crystal structure of human CYP3A4 with the caged inhibitor	I 2 2 2
7kuw	Bera, A.K., Stewart, L., Kang, A.S., Baker, D.	100	X-RAY DIFFRACTION	45.28		2021-12-15	507	62		7.19	2.43	Protein (only)	10.1371/journal.pone.0265020	0.2815	0.249	2717	High-throughput design and refinement of stable proteins using sequence-only models	P 43 21 2
7kwx	Le, V.T.B., Tsimbalyuk, S., Lim, E.Q., Solis, A., Gawat, D., Boeck, P., Renolo, R., Forwood, J.K., Kuhn, M.L.	100	X-RAY DIFFRACTION	55.83		2020-12-16	4307	519		62.11	2.42	Protein (only)	10.3389/fmolb.2021.645768	0.2727	0.2241	26859	Spermidine N-acetyltransferase SpeG N152L mutant from Vibrio cholerae	I 2 2 2
7lfu	Olsen, S.K., Lv, Z.	108	X-RAY DIFFRACTION	49.63		2021-11-10	2450	330		37.19	2.29	Protein (only)	10.1016/j.celrep.2021.109754	0.2647	0.2244	16663	Crystal structure of the SARS CoV-1 Papain-like protease in complex with peptide inhibitor VIR250	I 2 2 2	0.074
7lt1	Morehouse, B.R., Slavik, K.M., Kranzusch, P.J.	80	X-RAY DIFFRACTION	59.73		2021-07-21	6413	928		107.47	2.4	Protein (only)	10.1038/s41586-021-03743-5	0.2673	0.2471	50349	Structure of the cGAS-like receptor human MB21D2	I 2 2 2
7lu4	Torres-Larios, A.	100	X-RAY DIFFRACTION	71.66		2021-08-04	14715	2022		227.47	2.5	Protein (only)		0.2284	0.2075	132944	Crystal structure of bacterial glycyl tRNA synthetase in complex with glycine	C 1 2 1	0.126
7lw0	Ortega, M.E.	100	X-RAY DIFFRACTION	39.68		2022-03-02	3504	448		50.11	2.32	Protein (only)		0.1517	0.1189	15058	Structural and Biochemical Insight into Assembly of Molecular Motors Involved in Viral DNA Packaging	P 1
7lwr	Ortega, M.E.	100	X-RAY DIFFRACTION	53.08		2022-03-09	3480	432		49.79	2.35	Protein (only)		0.1646	0.1467	18989	Structural and Biochemical Insight into Assembly of Molecular Motors Involved in Viral DNA Packaging	P 1
7lxe	Keating, A.E., Grant, R.A., Hwang, T.H.	100	X-RAY DIFFRACTION	41.21		2022-01-19	942	156		17.17	1.88	Protein (only)	10.7554/eLife.70680	0.2761	0.2448	11948	ENAH EVH1 domain bound to peptide from ABI1	C 2 2 21	0.063
7lxs	Ortega, M.E.	100	X-RAY DIFFRACTION	32.77		2022-03-09	3296	440		47.03	2.21	Protein (only)		0.142	0.1398	14295	Structural and Biochemical Insight into Assembly of Molecular Motors Involved in Viral DNA Packaging	P 1
7lyz	Moult, J., Yonath, A., Sussman, J., Herzberg, O., Podjarny, A., Traub, W.		X-RAY DIFFRACTION	33.23		1977-06-20	1000	129		14.33	2.5	Protein (only)					PROTEIN MODEL BUILDING BY THE USE OF A CONSTRAINED-RESTRAINED LEAST-SQUARES PROCEDURE	P 1
7m7c	Naffin-Olivos, J.L., Daab, A., Goldfarb, N.E., Doran, M.H., Baikovitz, J., Liu, D., Sun, S., White, A., Dunn, B.M., Rengarajan, J., Petsko, G.A., Ringe, D.	100	X-RAY DIFFRACTION	67.96		2022-03-30	3498	492		52.94	2.3	Protein (only)		0.2393	0.213	37016	Crystal Structure of Hip1 (Rv2224c) mutant - T466A/S228DHA (dehydroalanine)	P 31 2 1	0.25
7nxx	Gallardo, R., Rousseau, F., Schymkowitz, J., Ulens, C.	80	X-RAY DIFFRACTION	47		2022-09-28	2145	289		30.71	2.189	Protein (only)		0.2455	0.202	20091	Structure of Superoxide Dismutase 1 (SOD1) in complex with nanobody 2 (Nb2).	P 43 21 2
7ogs	Agnarelli, A., El Omari, K., Alt, A.O., Mancini, E.J.	100	X-RAY DIFFRACTION	48.64		2022-06-01	5432	644		89.76	2.37	Protein/NA		0.2494	0.2167	34806	X-ray Structure of Interferon Regulatory Factor 4 DNA binding domain bound to an interferon-stimulated response element	P 21 21 21	0.174
7pb4	Bellini, D., Yatskevich, S., Muir, W.K., Barford, D.	100	X-RAY DIFFRACTION	51.02		2022-04-27	2864	381		44.06	2.49	Protein (only)	10.1126/science.abn3810	0.2833	0.222	11770	Cenp-HIK 3-protein complex	P 21 21 21	0.13
7q3k	Norrild, R.K., Johansson, K.E., O'Shea, C., Lindorff-Larsen, K., Winther, J.R., Morth, J.P.	100	X-RAY DIFFRACTION	56.73		2022-11-16	2551	336		39.25	2.25	Protein (only)	10.1016/j.crmeth.2022.100333	0.3007	0.2861	20043	Computationally designed thioredoxin subjected to stability optimizing mutations.	P 31	0.07346
7qz9	Thunnissen, A.M.W.H.	100	X-RAY DIFFRACTION	41.86		2022-11-23	1705	244		28.76	2.31	Protein (only)	10.1021/jacs.2c04986	0.2895	0.2292	10546	Transcriptional regulator LmrR with Trp-67 and Trp-96 replaced by the unnatural amino acid 5,6-difluoroTrp	C 1 2 1	0.041
7r50	Dolezal, M., Klima, M., Pichova, I.	100	X-RAY DIFFRACTION	40.18		2022-04-27	53060	7936		834.33	2.5	Protein (only)	10.1111/febs.16448	0.306029	0.263054	205620	Crystal structure of GMP reductase from mycobacterium smegmatis in complex with GMP.	P 1	0.1364
7r8g	Shin, Y., Murakami, K.S.	100	X-RAY DIFFRACTION	65.89		2022-07-06	6336	806		93.28	2.5	Protein/NA	10.1038/s41467-022-32079-5	0.2541	0.2109	46464	Crystal structure of Pseudooceanicola lipolyticus Argonaute bound to 5' OH guide DNA	I 2 3
7rat	Tiltonjunior, R.F., Dewan, J.C., Petsko, G.A., Gilbert, W.		X-RAY DIFFRACTION	42.54		1993-07-15	951	124		13.71	1.5	Protein (only)	10.1021/bi00124a006			11441	EFFECTS OF TEMPERATURE ON PROTEIN STRUCTURE AND DYNAMICS: X-RAY CRYSTALLOGRAPHIC STUDIES OF THE PROTEIN RIBONUCLEASE-A AT NINE DIFFERENT TEMPERATURES FROM 98 TO 320 K	P 1 21 1
7rdn	Hashimoto, H., Ramirez, D.H., Pawlak, N., Blobel, G., Palancade, B., Debler, E.W.	100	X-RAY DIFFRACTION	48.5		2022-07-27	1781	247		29.22	2.49	Protein (only)	10.1038/s41598-022-22183-3	0.2625	0.2327	18812	Crystal structure of S. cerevisiae pre-mRNA leakage protein 39 (Pml39)	P 31 2 1	0.045
7rfy	Munasinghe, T.S., Tsimbalyuk, S., Roby, J.A., Aragao, D., Forwood, J.K.	80	X-RAY DIFFRACTION	44.5		2021-07-28	3143	480		53.04	2.5	Protein (only)	10.1038/s41467-022-28851-2	0.2673	0.2487	15841	Importin alpha3 in complex with MERS ORF4B	P 1 21 1	0.11
7s0r	Xu, X., Geisbrecht, B.V.	100	X-RAY DIFFRACTION	53.55		2021-12-15	1320	214		24.19	2.5	Protein (only)	10.4049/jimmunol.2101078	0.2911	0.2426	9290	Crystal Structure of a Complement Factor H-binding Fragment within the B75KN Region of the Group B Streptococcus Beta Antigen C Protein	P 31 2 1	0.194
7s76	Olland, A.M., Suto, R.K.	93	X-RAY DIFFRACTION	60.89		2022-05-04	6466	960		110.71	2.5	Protein (only)	10.1039/d1md00318f	0.2975	0.2696	43745	HBV CAPSID Y132A WITH COMPOUND 10b AT 2.5A RESOLUTION	C 1 2 1
7ss1	Yadav, R., Guangping, D., Deng, Y., Huang, R., Noinaj, N.	100	X-RAY DIFFRACTION	59.3		2022-11-16	3625	482		56.22	2.4	Protein (only)		0.2992	0.2482	25655	The structure of NTMT1 in complex with compound GD433	P 65	0.13
7szt	Kermani, A.A., Stockbridge, R.B., Burata, O.E.	80	X-RAY DIFFRACTION	71.89		2022-03-02	5966	784		85.59	2.32	Protein (only)	10.7554/eLife.76766	0.2945	0.2514	26085	Crystal structure of Gdx-Clo from Small Multidrug Resistance family of transporters in low pH (protonated state)	P 1	0.089
7tqg	Gristick, H.B., Bjorkman, P.J.	100	X-RAY DIFFRACTION	73.67		2023-03-01	3207	436		46.3	2.07	Protein (only)	10.1126/sciimmunol.ade6364	0.2569	0.2235	39372	Crystal Structure of IOMA Fab inferred germline	P 21 21 21	0.08
7txf	Ho, T.N.T., Abraham, N., Lewis, R.J.	100	X-RAY DIFFRACTION	50.44		2023-04-12	8771	1115		126.24	2.47	Protein (only)	10.3389/fphar.2023.1170514	0.24635	0.19826	41036	The allosteric binding mode of alphaD-conotoxin VxXXB	P 21 21 21	0.066
7u0v	O'Byrne, P., Khan, A.R.	100	X-RAY DIFFRACTION	59.95		2023-02-22	1271	161		18.71	2.45	Protein (only)		0.2659	0.2112	8469	Structure of myxoma virus M062 protein variant Lau	P 64	0.05385
7u4o	Gannam, Z.T.K., Jamali, H., Lolis, E., Anderson, K.S., Ellman, J.A., Bennett, A.M.	100	X-RAY DIFFRACTION	64.04		2022-10-05	7357	912		106.86	2.3	Protein (only)	10.1016/j.ejmech.2022.114712	0.2378	0.1993	61247	Structure of MAP kinase phosphatase 5 in complex with 3,3-dimethyl-1-((9-propyl-5,6-dihydrothieno[3,4-h]quinazolin-2-yl)thio)butan-2-one, an allosteric inhibitor	P 1 21 1	0.07761
7udn	Chang, Y., Redler, R.L., Bhabha, G., Ekiert, D.C.	100	X-RAY DIFFRACTION	58.93		2023-03-22	4565	566		64	2.45	Protein (only)	10.1038/s41586-023-05909-9	0.2673	0.2345	26931	Crystal structure of designed helical repeat protein RPB_PLP1_R6 in alternative conformation 2	P 2 21 21
7udo	Redler, R.L., Chang, Y., Bhabha, G., Ekiert, D.C.	100	X-RAY DIFFRACTION			2023-03-22	1420	172		19.86	2.5	Protein (only)	10.1038/s41586-023-05909-9	0.2193	0.1925	13084	Crystal structure of designed helical repeat protein RPB_LRP2_R4 (proteolysis fragment?), forming pseudopolymeric filaments	P 32 2 1
7uf9	Sevrioukova, I.	100	X-RAY DIFFRACTION	45		2022-07-27	3645	487		56.89	2.45	Protein (only)	10.3390/ijms23137291	0.2551	0.2254	18268	CYP3A4 bound to an inhibitor	I 2 2 2	0.047
7uqv	Sharon, I., Schmeing, T.M.	100	X-RAY DIFFRACTION	70.75		2022-08-10	7864	1100		119.83	2.4	Protein (only)	10.1016/j.bbagen.2022.130217	0.2321	0.2003	76986	Pseudobacteroides cellulosolvens pseudo-CphB	P 31 2 1
7uxg	Stogios, P.J., Michalska, K., Skarina, T., Di Leo, R., Savchenko, A., Joachimiak, A., Satchell, K.J.F., Center for Structural Genomics of Infectious Diseases (CSGID)	100	X-RAY DIFFRACTION	40.31		2022-05-18	1814	273		29.31	2.24	Protein (only)		0.3098	0.2584	11624	Crystal structure of putative serine protease YdgD from Escherichia coli	P 65	0.048
7vty	Zhang, L.	100	X-RAY DIFFRACTION	66.2		2022-06-08	715	90		10.25	2.5	Protein (only)	10.1038/s43588-022-00273-6	0.2754	0.2235	4944	de novo designed protein	I 41
7w4b	Sivaji, N., Kishore, B.B., Suguna, K., Surolia, A.	100	X-RAY DIFFRACTION	53.59		2023-03-08	14777	1848		218.58	2.5	Protein/Oligosaccharide	10.1016/j.str.2023.02.008	0.3017	0.2875	67677	Phloem lectin (PP2) structure -complex with Chitotrise	P 21 21 21	0.32
7wjt	Narita, H., Nishikawa, S., Nakagawa, A.	100	X-RAY DIFFRACTION	45.37		2022-10-26	1884	256		29.23	2.3	Protein (only)	10.1042/BCJ20220033	0.2562	0.2113	11365	Crystal structure of coiled-coil region of mouse TMEM266	C 1 2 1	0.127
7wzl	Kim, V.C., Kim, D.G., Lee, S.G., Lee, G.H., Lee, S.A., Kang, L.W.	100	X-RAY DIFFRACTION	42.99		2023-02-22	3484	492		54.39	2.27	Protein (only)		0.251	0.2041	20873	Crystal structure of Cytochrome P450 184A1 from streptomyces avermitilis	P 21 21 21	0.111
7xbq	Harada, K., Kojima, C., Yamashita, E., Nakagawa, A.	100	X-RAY DIFFRACTION	69.79		2022-07-20	5347	774		87.73	2.45	Protein (only)	10.1038/s41598-022-15505-y	0.2768	0.209	48586	Crystal structure of potato 14-3-3 protein St14f	C 1 2 1	0.063
7xin	Li, X., Zhou, Y.L., Liao, L.J., Liu, X.K., Liu, B., Guo, Y., Feng, Z., Sun, D.Y., Zeng, Z.X.	100	X-RAY DIFFRACTION	70.45		2023-04-19	10953	1428		157.4	2	Protein (only)		0.5206	0.4733	119516	Crystal structure of DODC from Pseudomonas	P 1	0.124
7xsa	Wang, X., Wang, Z.	100	X-RAY DIFFRACTION	55.29		2023-05-10	9284	1350		146.33	2.2	Protein (only)	10.1038/s41590-023-01449-6	0.2831	0.2312	72548	Crystal structure of SARS-CoV-2 spike receptor binding domain bound with P2S-2E9 Fab	P 1 21 1	0.098
7xw1	Xu, B.	100	X-RAY DIFFRACTION	51.44		2022-06-29	999	145		16.25	2.36	Protein (only)		0.3127	0.2489	7184	The crystal structure of AhpD from Pseudomonas aeruginosa	P 63 2 2	0.27
7xwd	Kim, L., Song, H.K.	193	X-RAY DIFFRACTION	73.7		2023-05-31	528	70		7.8	2.396	Protein (only)		0.2685	0.2186	5880	Apo-AtPRT6 UBR box	I 41 2 2
7ylb	Hu, M., Du, Y., Sun, R., Hao, Q.	100	X-RAY DIFFRACTION	61.5		2023-09-06	9739	1352		150.42	2.41	Protein (only)		0.3259	0.2671	70911	Two monobodies recognizing the conserved epitopes of SARS-CoV-2 N antigen applicable to the broad COVID-19 diagnosis	P 1 21 1	0.186
7yxw	Cukier, C.D., Vuillard, L.M., Komjati, B., Szlavik, Z.	100	X-RAY DIFFRACTION	48		2022-03-30	1093	149		16.58	2.5	Protein (only)	10.1021/acsmedchemlett.2c00094	0.2686	0.2411	10220	Structure of the p22phox A200G mutant in complex with p47phox peptide	P 41 21 2	0.098
8a3k	Albanese, K.I., Mylemans, B., Naudin, E.A., Woolfson, D.N.	100	X-RAY DIFFRACTION	38.02		2022-10-05	823	135		15.29	2	Protein (only)	10.1039/d2sc04479j	0.276	0.2364	7651	X-ray crystal structure of a de novo designed single-chain antiparallel 4-helix coiled-coil bundle, sc-apCC-4	P 1 21 1
8a3u	Arinkin, V., Batra-Safferling, R., Granzin, J.	100	X-RAY DIFFRACTION	61.63		2023-12-20	2891	388		44.33	2.33	Protein (only)		0.2797	0.232	13861	Crystal structure of a chimeric LOV-Histidine kinase SB2F1 (symmetrical variant, trigonal form with short c-axis)	P 32 2 1	0.117
8a52	Batra-Safferling, R., Arinkin, V., Granzin, J.	100	X-RAY DIFFRACTION	59.86		2023-12-27	5784	776		88.66	2.461	Protein (only)		0.2952	0.2432	27315	Crystal structure of a chimeric LOV-Histidine kinase SB2F1 (asymmetrical variant, trigonal form with long c-axis)	P 31 2 1	0.102
8a6x	Arinkin, V., Granzin, J., Batra-Safferling, R.	100	X-RAY DIFFRACTION	60.63		2024-01-10	5811	776		88.66	2.45	Protein (only)		0.2667	0.2259	27081	Crystal structure of a chimeric LOV-Histidine kinase SB2F1 (asymmetrical variant, trigonal form with long c axis)	P 31 2 1	0.122
8am4	Orr, C.M., Fadini, A., van Thor, J.	50	X-RAY DIFFRACTION	43.54		2023-08-02	1822	250		28.57	2.02	Protein (only)	10.1021/jacs.3c02313	0.2572	0.1959	11673	Cl-rsEGFP2 Long Wavelength Structure	P 21 21 21	0.032
8b43	Josts, I., Tidow, H.	100	X-RAY DIFFRACTION	52.63		2023-04-26	5457	820		92.63	2.49	Protein (only)	10.1073/pnas.2221253120	0.2589	0.2171	20900	Crystal structure of ferrioxamine transporter	P 32 2 1	0.18
8b6k	Parkash, V., Johansson, E.	100	X-RAY DIFFRACTION	55.45		2023-10-25	18700	2436		291.43	2.5	Protein/NA	10.1093/nar/gkad817	0.2598	0.2281	109011	The crystal structure of M644G variant of DNA Pol Epsilon containing dCTP in the polymerase active site	P 1 2 1	0.2
8bcs	Edgell, C.L., Mylemans, B., Naudin, E.A., Smith, A.J., Savery, N.J., Woolfson, D.N.	100	X-RAY DIFFRACTION	42.93		2023-06-07	330	51		5.33	2.1	Protein (only)	10.1021/acssynbio.3c00231	0.2645	0.2375	2895	X-ray crystal structure of a de novo designed helix-loop-helix homodimer in an anti arrangement, CC-HP1.0	P 31 2 1
8bdu	Kolenko, P., Mikulecky, P., Pham, P.N., Schneider, B.	100	X-RAY DIFFRACTION	76		2023-08-16	2071	304		34.15	2.471	Protein (only)	10.1107/S160057672300479X	0.255	0.219	18374	H33 variant of DoBi scaffold based on PIH1D1 N-terminal domain	I 41 2 2	0.126
8c05	Vide, U., Winkler, A.	100	X-RAY DIFFRACTION	39.1		2023-07-19	2474	321		36.9	2.5	Protein (only)	10.1126/sciadv.adh4721	0.2978	0.2547	11153	LOV-activated diguanylate cyclase, dark-state structure	P 61 2 2
8c26	Beck, I.N., Blower, T.R.	100	X-RAY DIFFRACTION	43.3		2023-12-20	1023	176		20.32	2.35	Protein (only)	10.1093/nar/gkad1220	0.2884	0.2539	7242	ParDE2 toxin-antitoxin complex from Mycobacterium tuberculosis (rv2142A-rv2142c)	H 3 2
8c5b	Schwinzer, M., Brognaro, H., Rohde, H., Betzel, C.	100	X-RAY DIFFRACTION	65.52		2023-12-13	4870	668		74.93	2.5	Protein (only)	10.26502/ijabpt.202127	0.2565	0.2211	35596	Crystal Structure of Penicillin-binding Protein 3 (PBP3) from Staphylococcus Epidermidis	P 41 21 2
8cna	Mechaly, A.E., Zhang, W., Haouz, A., Green, M., Rodrigues-Lima, F.	100	X-RAY DIFFRACTION	61.96		2024-03-06	4467	640		76.25	2.463	Protein (only)		0.3037	0.2327	19248	Crystal structure of CREBBP-R1446C histone acetyltransferase domain in complex with a bisubstrate inhibitor, Lys-CoA	I 2 2 2	0.184
8d04	Ragotte, R.J., Bera, A.K., Wicky, B.I.M., Milles, L.F., Baker, D.	100	X-RAY DIFFRACTION	60.38		2022-09-28	3210	420		48.97	2.11	Protein (only)	10.1126/science.add1964	0.2643	0.2375	34033	Hallucinated C2 protein assembly HALC2_062	P 65
8d07	Ragotte, R.J., Bera, A.K., Wicky, B.I.M., Milles, L.F., Baker, D.	100	X-RAY DIFFRACTION	33.39		2022-09-28	3155	420		47.93	2.09	Protein (only)	10.1126/science.add1964	0.2667	0.2064	20913	Hallucinated C3 protein assembly HALC3_109	C 1 2 1
8dt0	Bera, A.K., Watson, J., Baker, D.	100	X-RAY DIFFRACTION	38.9		2022-08-10	2149	280		30.78	2.46	Protein (only)	10.1126/science.abn2100	0.2824	0.2283	8790	Scaffolding protein functional sites using deep learning	P 1 21 1	0.065
8dy4	Luo, J., Boucher, L.E.	100	X-RAY DIFFRACTION	45.94		2023-05-03	1739	252		26.62	2.4	Protein (only)	10.1080/19420862.2023.2195517	0.3279	0.262	9682	Crystal Structure of spFv CAT2200 HL	P 31 2 1	0.077
8e8p	McKenna, R., Combs, J.E.	100	X-RAY DIFFRACTION	42.53		2023-10-18	3274	432		48.42	2.281	Protein (only)		0.2956	0.2522	17424	GSTZ1A	P 1	0.071
8e8v	Khamrui, S., Lazarus, M.B.	100	X-RAY DIFFRACTION	48.69		2022-10-05	12739	1736		193.9	2.45	Protein (only)	10.1098/rsob.220179	0.2578	0.234	66671	Structure of the short LOR domain of human AASS bound to N-ethylsuccinimide	P 1 21 1	0.148
8ek4	Bera, A.K., De Haas, R.J.	100	X-RAY DIFFRACTION	40.3		2023-07-12	2163	282		33.19	2.35	Protein (only)	10.1073/pnas.2220380120	0.3137	0.2589	11888	De novo designed ice-binding proteins from twist-constrained helices	P 21 21 21	0.114
8esg	Walker, M.E., Redinbo, M.R.	100	X-RAY DIFFRACTION	63.68		2023-11-01	4978	662		75.21	2.18	Protein (only)		0.2551	0.2359	100941	Bile Salt Hydrolase B from Lactobacillus gasseri with covalent inhibitor bound	P 61 2 2	0.125
8ete	Walker, M.E., Redinbo, M.R.	100	X-RAY DIFFRACTION	63.76		2023-11-01	4782	634		71.16	2.3	Protein (only)		0.2838	0.2508	42255	Bile Salt Hydrolase from B. longum with covalent inhibitor bound	P 32 2 1	0.3254
8gcb	Middleton, A.J., Day, C.L., Fokkens, T.J.	100	X-RAY DIFFRACTION	57.03		2023-07-19	1936	253		28.76	2.39	Protein (only)	10.1016/j.str.2023.07.007	0.2708	0.2528	13250	Structure of RNF125 in complex with a UbcH5b~Ub conjugate	P 43 21 2	0.12
8gti	Cho, H.S., Kim, H.	298	X-RAY DIFFRACTION	57.27		2023-09-13	3403	444		52.7	2.2	Protein (only)	10.1038/s12276-023-01082-1	0.2368	0.2085	29197	Corticotropin-releasing hormone receptor 1(CRF1R) bound with BMK-C205 by XFEL	C 1 2 1
8guf	Peng, Y.J., Wu, C.Y., Sue, S.C.	100	X-RAY DIFFRACTION	45.95		2023-09-20	3830	515		55.33	1.99	Protein (only)		0.2597	0.2141	31717	Crystal structure of cyclic B subunit of type II heat labile enterotoxin	C 1 2 1
8gvy	Liu, M., Huang, H.	100	X-RAY DIFFRACTION	36.56		2023-09-20	2396	310		34.23	2.5	Protein (only)		0.271	0.2146	9149	SARS CoV-2 Mpro in complex with D-3-149	I 1 2 1
8h4v	Ishizuka, S., Nagae, M., Yamasaki, S.	95	X-RAY DIFFRACTION	52.9		2023-08-09	2449	302		36.18	2.4	Protein/Oligosaccharide	10.1021/acscentsci.3c00040	0.2886	0.2563	14310	Mincle CRD complex with PGL trisaccharide	P 31 1 2	0.123
8hul	Kamata, S., Honda, A., Machida, Y., Uchii, K., Shiiyama, Y., Masuda, R., Oyama, T., Ishii, I.	100	X-RAY DIFFRACTION	56.57		2023-08-09	4211	552		63.93	2.461	Protein (only)	10.3390/antiox12081523	0.2433	0.2109	25149	X-ray structure of human PPAR delta ligand binding domain-lanifibranor co-crystals obtained by co-crystallization	P 1 21 1	0.067
8hup	Kamata, S., Honda, A., Machida, Y., Uchii, K., Shiiyama, Y., Masuda, R., Oyama, T., Ishii, I.	100	X-RAY DIFFRACTION	58.14		2023-08-09	2361	294		34.16	2.36	Protein (only)	10.3390/antiox12081523	0.2338	0.2049	16945	X-ray structure of human PPAR gamma ligand binding domain-seladelpar-SRC1 coactivator peptide co-crystals obtained by co-crystallization	P 21 21 21	0.037
8huy	Kato, Y., Natsume, R.	100	X-RAY DIFFRACTION	62.49		2023-03-15	11099	1544		166.24	2.45	Protein (only)	10.1107/S2053230X23000730	0.2651	0.2296	81541	N-acetyl-(R)-beta-phenylalanine acylase	P 41 21 2
8hwo	Rahman, N.N.A., Leow, T.C., Jonet, M.A.	100	X-RAY DIFFRACTION	52.55		2024-01-17	2515	328		35.64	1.96	Protein (only)		0.2994	0.2437	25427	Crystal Structure of mutant GDSL Esterase of Photobacterium sp. J15	P 21 21 21
8hwp	Rahman, N.N.A., Leow, T.C., Jonet, M.A.	100	X-RAY DIFFRACTION	52.96		2023-06-28	2521	328		35.73	1.73	Protein (only)		0.2747	0.2406	117000	Crystal Structure of Mutant GDSL Esterase of Photobacterium sp. J15 S12A in Complex with Butyrate	P 21 21 21	0.037
8iqv	Zhao, G., Zhang, C., Zang, J., Zhang, T.	100	X-RAY DIFFRACTION	59.01		2024-02-21	3993	513		58.15	1.91	Protein (only)	10.3390/foods12213903	0.2484	0.2193	103947	Asterias forbesii ferritin	I 4 2 2
8ivi	Li, S.	100	X-RAY DIFFRACTION	33.9		2024-02-14	6266	1182		126.61	2.29	Protein (only)	10.1016/j.bbrc.2023.06.024	0.2751	0.2466	81612	crystal structure of a medium-long chain fatty acyl-CoA ligase	P 21 21 21	0.039
8j5w	Zhang, Z.M., Wang, Y.J.	100	X-RAY DIFFRACTION	52.83		2023-09-20	2417	313		36.12	2.28041464539	Protein (only)	10.1021/acs.jmedchem.3c00899	0.265992	0.216914	16465	The crystal structure of TrkA(F589L) kinase in complex with N-(3-cyclopropyl-5-((4-methylpiperazin-1-yl)methyl)phenyl)-4^6-methyl-14-oxo-5-oxa-13-aza-1(3,6)-imidazo[1,2-b]pyridazina-4(1,3)-benzenacyclotetradecaphan-2-yne-4^5-carboxamide	P 31 1 2
8k1f	He, S.R., Bai, X., Zhang, J., Zhao, Z.D.	100	X-RAY DIFFRACTION	44.38		2023-08-02	4374	645		75.21	2.4	Protein (only)		0.2923	0.2131	21154	Crystal Structure of TrmR from Fusobacterium nucleatum	C 1 2 1
8lyz	Beddell, C.R., Blake, C.C.F., Oatley, S.J.		X-RAY DIFFRACTION	40.52		1977-10-24	1000	129		14.33	2.5	Protein (only)	10.1016/S0022-2836(75)80064-7				AN X-RAY STUDY OF THE STRUCTURE AND BINDING PROPERTIES OF IODINE-INACTIVATED LYSOZYME	P 43 21 2
8ofo	Garbers, T.B., Neumann, P., Ficner, R.	100	X-RAY DIFFRACTION	48.89		2023-06-21	2296	302		33.24	2.45	Protein (only)		0.2743	0.2053	12516	Structure of Enterococcus faecium CdaA	P 63 2 2	0.379
8poj	Guichou, J.F.	100	X-RAY DIFFRACTION	49.05		2023-11-22	3304	480		55.51	2.45	Protein (only)	10.1016/j.bmcl.2023.129488	0.2684	0.2173	31478	TEAD2 in complex with an inhibitor	C 1 2 1
8q3e	De Falco, L., Batchelor, L.K., Dyson, P.J., Davey, C.A.	98	X-RAY DIFFRACTION	59.27		2024-03-27	12197	1082		179.3	2.174	Protein/NA	10.1039/d4ra01617c	0.2697	0.2343	112016	High Resolution Structure of Nucleosome Core with Bound Foamy Virus GAG Peptide	P 21 21 21
8q3x	De Falco, L., Batchelor, L.K., Dyson, P.J., Davey, C.A.	98	X-RAY DIFFRACTION	59.76		2024-03-27	12178	1078		179.18	2.301	Protein/NA	10.1039/d4ra01617c	0.2623	0.2235	97189	Structure of Nucleosome Core with a Bound Metallopeptide Conjugate (Kaposi Sarcoma Associated Herpesvirus LANA Peptide-Au[I] Compound)	P 21 21 21
8q5e	Rozeboom, H.J., Fraaije, M.W.	100	X-RAY DIFFRACTION	49		2023-11-29	2217	284		33.33	2.4	Protein (only)	10.1021/jacs.3c12009	0.2944	0.227	11679	Crystal structure of PpSB1-LOV protein from Pseudomonas putida with covalent FMN	H 3	0.058
8qel	Nawrotek, A., Vuillard, L., Miallau, L.	100	X-RAY DIFFRACTION	63.72		2023-09-13	3498	446		52.27	2.451	Protein (only)		0.278	0.2412	19297	PKR kinase domain- eIF2alpha in complex with compound	P 32 2 1
8r79	Vela-Rodriguez, C., Lehtio, L., Maksimainen, M., Duman, R., Wagner, A., Glumoff, T.	80	X-RAY DIFFRACTION	58.08		2023-12-27	1944	300		35.09	2.18	Protein (only)	10.1101/2023.11.29.569193	0.24885	0.21014	11299	The D2 domain of human DTX3L	P 41 21 2	0.107
8rat	Tiltonjunior, R.F., Dewan, J.C., Petsko, G.A.		X-RAY DIFFRACTION	43.6		1993-07-15	951	124		13.71	1.5	Protein (only)	10.1021/bi00124a006			14310	EFFECTS OF TEMPERATURE ON PROTEIN STRUCTURE AND DYNAMICS: X-RAY CRYSTALLOGRAPHIC STUDIES OF THE PROTEIN RIBONUCLEASE-A AT NINE DIFFERENT TEMPERATURES FROM 98 TO 320 K	P 1 21 1
8rgi	Mukhopadhyay, A.G., Toropova, K., Daly, L., Wells, J., Vuolo, L., Seda, M., Jenkins, D., Stephens, D.J., Roberts, A.J.	100	X-RAY DIFFRACTION	62.58		2024-03-20	1830	255		28.51	2.02	Protein (only)	10.1038/s44318-024-00060-1	0.2586		23581	Structure of DYNLT1:DYNLT2B (TCTEX1:TCTEX1D2) heterodimer.	P 41 21 2
8sdj	Lou, X.H., Ma, B.B., Zhuang, Y., Li, X.C.	100	X-RAY DIFFRACTION	48.35		2024-04-24	3722	448		51.7	2.4	Protein (only)		0.294	0.259	18548	Hydrophobic Interactions Drive the Tetrameric Assembly of the TRIM20 Coiled-Coil Domain	P 1 21 1	0.033
8siq	Liu, H., Wilson, I.A.	100	X-RAY DIFFRACTION	52.83		2024-03-13	7963	1095		118.88	2.5	Protein/Oligosaccharide	10.1101/2023.04.26.538488	0.2871	0.247	34284	Crystal structure of SARS-CoV-2 spike receptor-binding domain in complex with broadly neutralizing antibodies CC25.36 and CV38-142 Fab	P 21 21 21	0.157
8sln	Zhao, Y., Lu, H.	95	X-RAY DIFFRACTION	46.17		2024-03-13	2050	320		40.46	2.2	Protein/NA	10.1038/s41467-024-46208-9	0.2678	0.2371	19049	Crystal structure of Deinococcus geothermalis PprI complexed with ssDNA	P 31 2 1	0.035
8two	Peng, W., Orth, K.	100	X-RAY DIFFRACTION			2024-02-28	2550	353		40.26	2.09	Protein (only)	10.1126/sciadv.add5108	0.2899	0.2205	16606	AvrB bound with UDP and RIN4_T166-Rha	P 21 21 2
8y0g	Tim, F.	298	X-RAY DIFFRACTION	51.89		2024-03-13	3820	549		60.19	2.5	Protein (only)		0.287		21671	Human beta-catenin crystal structure	C 2 2 21
9atc	Ha, Y., Allewell, N.M.	300	X-RAY DIFFRACTION	62.13		1999-07-26	3409	456		50.69	2.4	Protein (only)	10.1002/(SICI)1097-0134(19981115)33:3<430::AID-PROT11>3.3.CO;2-F	0.344	0.252	21881	ATCASE Y165F MUTANT	R 3 2
9rat	Tilton Jr., R.F., Dewan, J.C., Petsko, G.A., Gilbert, W.		X-RAY DIFFRACTION	43.19		1993-07-15	951	124		13.71	1.5	Protein (only)	10.1021/bi00124a006			12373	EFFECTS OF TEMPERATURE ON PROTEIN STRUCTURE AND DYNAMICS: X-RAY CRYSTALLOGRAPHIC STUDIES OF THE PROTEIN RIBONUCLEASE-A AT NINE DIFFERENT TEMPERATURES FROM 98 TO 320 K	P 1 21 1
