# Supplementary material for: Waterless structures in the Protein Data Bank
Source: IUCrJ. 2024 Oct 28;11(Pt 6):966–76. doi: 10.1107/S2052252524009928 (PMC11533996; doi:10.1107/S2052252524009928)
Supplement: Supplementary file 4 [file m-11-00966-sup4.xlsx]

## Sheet: supplementary_file_4
PDB ID	Resolution	Resolution low	Free reflections	R	Rfree	Clashscore	Ramachandran outliers	Rotamer outliers	RSRZ outliers	RMSZ bond	RMSZ angle	Bulk solvent B	Bulk solvent K	Wilson estimate	Solvent content	Non-hydrogen atoms	Polymer residues	Water molecules	Molecular weight	Positive peaks	Negative peaks	Max peak	Min peak	Experimental method	Rmerge	Water	Local outlier factor
1dqg	1.7	25		0.2	0.21	2.41	0	0.85		53.96	1.05				52.57	1090	135	0	15.65					X-RAY DIFFRACTION	0.055	Waterless	-10.3391
1cnr	1			0.1		4.03	0	0		0.73	1.05				29.34	362	46	0	4.78					X-RAY DIFFRACTION		Waterless	-6.77027
1ezg	1.4	5		0.16	0.2	2.43	0	1.49		0.52	1.16				50.62	1106	168	0	16.78					X-RAY DIFFRACTION	0.056	Waterless	-4.28808
1cbn	0.8			0.11		2.41	0	0		0.97	1.05				30.9	405	48	0	4.77					X-RAY DIFFRACTION		Waterless	-4.2241
1j8y	2	500		0.23	0.26	12.35	0.35	2.07		0.31	0.56				46.02	2272	297	0	32.81					X-RAY DIFFRACTION		Waterless	-3.84919
1idp	1.4	8		0.199	0.235	4.73	0.23	2.58		0.46	0.77				46.74	3661	516	0	60.61					X-RAY DIFFRACTION	0.043	Waterless	-3.55436
1ejg	0.5	22.37	0	0.09	0.09	1.15	0	0		1	1.24	22.412	0.436	3.319	30	424	48	0	4.74	34	7	33.04	-9.192	X-RAY DIFFRACTION	0.055	Waterless	-3.44783
1jql	2.5	500	2627	0.249	0.294	32.11	1.99	5.61	13.83	0.45	0.76	52.463	0.313	49.766	70.74	3932	506	0	56.11	3	0	6.704	5.06	X-RAY DIFFRACTION		Waterless	-3.40069
1h6j	2.3	10	1091	0.23	0.27	4.15						466.62	0.726	21.368	54.13	482	490	0	54.12	0	0			X-RAY DIFFRACTION	0.068	Waterless	-3.38763
1hpb	2.5			0.19		0		100							43.7	249	238	0	26.35					X-RAY DIFFRACTION		Waterless	-3.11305
4i3a	1.6	10	721	0.3	0.35	22.85	1.63	18.45	4	0.33	0.7	-10	0.001	11.451	35.29	1974	125	0	14.05	0	0			X-RAY DIFFRACTION		Waterless	-2.82385
7xin	2	43.59	5767	0.4733	0.5206	8.26	0.43	3.02	8.79	0.47	0.65	-10	0.347	21.643	70.45	10953	1428	0	157.4	1	0	5.562	5.562	X-RAY DIFFRACTION	0.124	Waterless	-2.70604
1crn	1.5					0	0	0		1.14	1.32				32.16	327	46	0	4.74					X-RAY DIFFRACTION		Waterless	-2.61504
2vqe	2.5	49.5	29655	0.257	0.283	27.02	6.34	7.24	6.34	5.45	0.83	50.218	0.247	36.192	74.45	52245	4086	0	799.28	76	27	22.81	-6.164	X-RAY DIFFRACTION	0.16	Waterless	-2.57443
1fx1	2		0	0.4969		73.13	4.83	18.75		2.58	1.79	37.814	0.409	25.83	58.08	1135	148	0	16.29	0	0			X-RAY DIFFRACTION		Waterless	-2.43525
