# Supplementary material for: Waterless structures in the Protein Data Bank
Source: IUCrJ. 2024 Oct 28;11(Pt 6):966–76. doi: 10.1107/S2052252524009928 (PMC11533996; doi:10.1107/S2052252524009928)
Supplement: Supplementary file 5 [file m-11-00966-sup5.xlsx]

## Sheet: PDB Water OCC 0.9-0.99
Source: PDB			0.9 < Water Occupancy < 1.0
pdbid	Count	mean_occ	min_occ	max_occ	recvd_initial_deposition_date	n_aa	n_water	ls_d_res_high	method	n_water / n_aa
9bzq	1	0.957	0.957	0.957	2024-05-24	271	307	1.47	X-RAY DIFFRACTION	1.13
9bnj	2	0.955	0.94	0.97	2024-05-02	1854	1760	1.51	X-RAY DIFFRACTION	0.95
8s45	6	0.935	0.91	0.97	2024-02-21	310	171	1.69	X-RAY DIFFRACTION	0.55
8s46	2	0.97	0.96	0.98	2024-02-21	305	61	1.99	X-RAY DIFFRACTION	0.2
8s47	5	0.968	0.93	0.99	2024-02-21	308	91	2.11	X-RAY DIFFRACTION	0.3
8s48	53	0.957925	0.91	0.99	2024-02-21	311	227	1.65	X-RAY DIFFRACTION	0.73
8s49	11	0.939091	0.91	0.97	2024-02-21	308	135	1.7	X-RAY DIFFRACTION	0.44
8s4a	13	0.960769	0.91	0.99	2024-02-21	304	120	2.23	X-RAY DIFFRACTION	0.39
8s4b	11	0.950909	0.91	0.99	2024-02-21	302	77	2.15	X-RAY DIFFRACTION	0.25
8s4c	16	0.946875	0.91	0.99	2024-02-21	314	151	1.8	X-RAY DIFFRACTION	0.48
8vz4	9	0.96	0.92	0.99	2024-02-09	311	357	1.25	X-RAY DIFFRACTION	1.15
8rww	1	0.99	0.99	0.99	2024-02-05	334	332	1.95	X-RAY DIFFRACTION	0.99
8rt2	15	0.946667	0.91	0.98	2024-01-25	129	295	0.8	X-RAY DIFFRACTION	2.29
8rt3	11	0.963636	0.91	0.99	2024-01-25	129	255	1.09	X-RAY DIFFRACTION	1.98
8vsy	5	0.952	0.91	0.99	2024-01-24	638	770	1.6	X-RAY DIFFRACTION	1.21
8vpw	1	0.922	0.922	0.922	2024-01-17	226	153	1.3	X-RAY DIFFRACTION	0.68
8vq1	1	0.953	0.953	0.953	2024-01-17	226	154	1.3	X-RAY DIFFRACTION	0.68
8rnw	1	0.95	0.95	0.95	2024-01-11	129	146	1.12	X-RAY DIFFRACTION	1.13
8vl0	1	0.93	0.93	0.93	2024-01-11	393	398	1.837	X-RAY DIFFRACTION	1.01
8vkf	5	0.97	0.94	0.99	2024-01-09	393	454	1.7	X-RAY DIFFRACTION	1.16
8rke	6	0.963167	0.904	0.992	2023-12-25	845	31	2.7	X-RAY DIFFRACTION	0.04
8rkh	54	0.953315	0.901	0.998	2023-12-25	438	187	1.9	X-RAY DIFFRACTION	0.43
8vf0	10	0.96	0.92	0.99	2023-12-21	393	324	2.028	X-RAY DIFFRACTION	0.82
8vf3	13	0.943077	0.91	0.99	2023-12-21	393	715	1.469	X-RAY DIFFRACTION	1.82
8vfh	1	0.957	0.957	0.957	2023-12-21	357	283	2.01	X-RAY DIFFRACTION	0.79
8xgk	2	0.932	0.901	0.963	2023-12-15	291	345	1.32	X-RAY DIFFRACTION	1.19
8xgv	9	0.944	0.917	0.989	2023-12-15	293	406	1.42	X-RAY DIFFRACTION	1.39
8rgy	1	0.986	0.986	0.986	2023-12-14	724	411	2.07	X-RAY DIFFRACTION	0.57
8v9p	2	0.987	0.981	0.993	2023-12-08	1864	1126	1.85	X-RAY DIFFRACTION	0.6
8xb0	1	0.97	0.97	0.97	2023-12-05	380	474	1.12	X-RAY DIFFRACTION	1.25
8v7r	7	0.945714	0.91	0.99	2023-12-04	435	475	1.41	X-RAY DIFFRACTION	1.09
8v6p	6	0.944167	0.903	0.994	2023-12-02	1855	1382	1.74	X-RAY DIFFRACTION	0.75
8v4a	9	0.964889	0.927	0.991	2023-11-28	1863	1187	1.96	X-RAY DIFFRACTION	0.64
8r7m	1	0.919	0.919	0.919	2023-11-26	263	361	1	X-RAY DIFFRACTION	1.37
8v2k	3	0.968333	0.96	0.973	2023-11-22	1845	1078	1.81	X-RAY DIFFRACTION	0.58
8uwv	241	0.945685	0.91	0.99	2023-11-08	991	1572	1.08	X-RAY DIFFRACTION	1.59
8uvz	3	0.956333	0.922	0.996	2023-11-05	160	301	0.93	X-RAY DIFFRACTION	1.88
8uw0	4	0.931	0.912	0.948	2023-11-05	159	366	0.93	X-RAY DIFFRACTION	2.3
8use	2	0.94	0.91	0.97	2023-10-27	602	690	1.55	X-RAY DIFFRACTION	1.15
8usf	9	0.932667	0.902	0.985	2023-10-27	602	670	1.45	X-RAY DIFFRACTION	1.11
8usg	3	0.960667	0.938	0.999	2023-10-27	602	557	1.37	X-RAY DIFFRACTION	0.93
8ush	1	0.971	0.971	0.971	2023-10-27	602	552	1.32	X-RAY DIFFRACTION	0.92
8usj	2	0.9645	0.931	0.998	2023-10-27	901	820	1.6	X-RAY DIFFRACTION	0.91
8usk	2	0.9595	0.951	0.968	2023-10-27	602	538	1.6	X-RAY DIFFRACTION	0.89
8qxx	10	0.95	0.901	0.99	2023-10-25	439	382	1.9	X-RAY DIFFRACTION	0.87
8qxq	2	0.955	0.93	0.98	2023-10-24	320	451	0.94	X-RAY DIFFRACTION	1.41
8qws	2	0.97	0.947	0.993	2023-10-20	573	315	1.6	X-RAY DIFFRACTION	0.55
8qu2	1	0.921	0.921	0.921	2023-10-13	184	139	1.45	X-RAY DIFFRACTION	0.76
8uk5	57	0.952632	0.91	0.99	2023-10-12	138	268	1.4	X-RAY DIFFRACTION	1.94
8qmm	6	0.943333	0.92	0.97	2023-09-23	356	542	1.2	X-RAY DIFFRACTION	1.52
8qmn	9	0.94	0.91	0.98	2023-09-23	356	482	1.48	X-RAY DIFFRACTION	1.35
8qmk	7	0.961143	0.915	0.998	2023-09-22	356	482	1.3	X-RAY DIFFRACTION	1.35
8qml	2	0.9635	0.934	0.993	2023-09-22	346	324	1.4	X-RAY DIFFRACTION	0.94
8u9f	65	0.952308	0.91	0.99	2023-09-19	271	357	1.08	X-RAY DIFFRACTION	1.32
8u1e	1	0.988	0.988	0.988	2023-08-31	565	389	1.43	X-RAY DIFFRACTION	0.69
8u0o	1	0.948	0.948	0.948	2023-08-29	323	84	2.05	X-RAY DIFFRACTION	0.26
8qdc	4	0.9475	0.91	0.99	2023-08-28	600	295	1.77	X-RAY DIFFRACTION	0.49
8qaa	2	0.93	0.93	0.93	2023-08-22	190	171	1.6	X-RAY DIFFRACTION	0.9
8qab	3	0.955333	0.94	0.968	2023-08-22	182	143	1.4	X-RAY DIFFRACTION	0.79
8qac	2	0.9665	0.936	0.997	2023-08-22	456	20	2.3	X-RAY DIFFRACTION	0.04
8kh2	3	0.95	0.95	0.95	2023-08-21	171	165	2	X-RAY DIFFRACTION	0.96
8tsx	9	0.963889	0.902	0.999	2023-08-12	452	447	1	X-RAY DIFFRACTION	0.99
8tsy	1	0.998	0.998	0.998	2023-08-12	226	178	1.2	X-RAY DIFFRACTION	0.79
8tsz	1	0.956	0.956	0.956	2023-08-12	226	181	1.1	X-RAY DIFFRACTION	0.8
8tt0	11	0.967182	0.921	0.987	2023-08-12	455	407	1.5	X-RAY DIFFRACTION	0.89
8tt1	3	0.967333	0.945	0.989	2023-08-12	456	429	1.45	X-RAY DIFFRACTION	0.94
8tt2	12	0.954417	0.916	0.998	2023-08-12	456	473	1.33	X-RAY DIFFRACTION	1.04
8tt4	5	0.9532	0.907	0.967	2023-08-12	456	537	1.2	X-RAY DIFFRACTION	1.18
8tt5	9	0.949778	0.916	0.995	2023-08-12	456	538	1.02	X-RAY DIFFRACTION	1.18
8q5x	1	0.93	0.93	0.93	2023-08-09	1117	1336	1.7	X-RAY DIFFRACTION	1.2
8q2p	45	0.952444	0.91	0.99	2023-08-03	510	302	1.9	X-RAY DIFFRACTION	0.59
8tnk	4	0.9225	0.91	0.95	2023-08-02	393	451	1.79	X-RAY DIFFRACTION	1.15
8pyo	1	0.984	0.984	0.984	2023-07-25	129	112	1.54	X-RAY DIFFRACTION	0.87
8puo	1	0.98	0.98	0.98	2023-07-17	889	625	1.8	X-RAY DIFFRACTION	0.7
8tca	18	0.942	0.91	0.98	2023-06-30	425	287	2.02	X-RAY DIFFRACTION	0.68
8taw	1	0.97	0.97	0.97	2023-06-28	393	578	1.73	X-RAY DIFFRACTION	1.47
8t87	15	0.932667	0.91	0.98	2023-06-22	554	219	1.62	X-RAY DIFFRACTION	0.4
8t88	10	0.924	0.92	0.96	2023-06-22	554	458	1.54	X-RAY DIFFRACTION	0.83
8peb	6	0.963333	0.94	0.99	2023-06-13	242	352	1.17	X-RAY DIFFRACTION	1.45
8pc9	3	0.931667	0.908	0.956	2023-06-11	261	235	1.4	X-RAY DIFFRACTION	0.9
8pca	4	0.9425	0.91	0.97	2023-06-11	261	240	1.58	X-RAY DIFFRACTION	0.92
8pcb	2	0.935	0.92	0.95	2023-06-11	261	233	1.69	X-RAY DIFFRACTION	0.89
8pcc	2	0.945	0.91	0.98	2023-06-11	261	188	2.04	X-RAY DIFFRACTION	0.72
8pcd	2	0.935	0.91	0.96	2023-06-11	261	242	1.97	X-RAY DIFFRACTION	0.93
8pcf	4	0.9425	0.93	0.97	2023-06-11	261	251	1.53	X-RAY DIFFRACTION	0.96
8pcg	3	0.956667	0.93	0.98	2023-06-11	261	248	1.51	X-RAY DIFFRACTION	0.95
8pci	4	0.955	0.92	0.99	2023-06-11	261	164	1.5	X-RAY DIFFRACTION	0.63
8pck	3	0.946667	0.93	0.97	2023-06-11	261	253	1.53	X-RAY DIFFRACTION	0.97
8pbf	4	0.9515	0.937	0.973	2023-06-09	138	286	1.14	X-RAY DIFFRACTION	2.07
8pbm	1	0.979	0.979	0.979	2023-06-09	362	393	1.28	X-RAY DIFFRACTION	1.09
8pal	46	0.947543	0.904	0.999	2023-06-08	232	369	1.25	X-RAY DIFFRACTION	1.59
8pam	64	0.951812	0.901	0.999	2023-06-08	232	377	1.25	X-RAY DIFFRACTION	1.62
8pan	33	0.960424	0.907	0.999	2023-06-08	231	313	1.25	X-RAY DIFFRACTION	1.35
8pao	47	0.959766	0.907	0.999	2023-06-08	232	273	1.4	X-RAY DIFFRACTION	1.18
8pat	37	0.951892	0.91	0.99	2023-06-08	375	379	1.45	X-RAY DIFFRACTION	1.01
8pb0	35	0.954057	0.901	0.999	2023-06-08	232	325	1.26	X-RAY DIFFRACTION	1.4
8pb2	54	0.9465	0.903	0.999	2023-06-08	232	389	1.25	X-RAY DIFFRACTION	1.68
8pa3	39	0.951385	0.901	0.999	2023-06-07	232	354	1.07	X-RAY DIFFRACTION	1.53
8pa4	32	0.960063	0.905	0.999	2023-06-07	232	327	1.11	X-RAY DIFFRACTION	1.41
8pa5	30	0.948967	0.901	0.999	2023-06-07	233	345	1.1	X-RAY DIFFRACTION	1.48
8pa7	28	0.960393	0.916	0.999	2023-06-07	232	326	1.1	X-RAY DIFFRACTION	1.41
8pa8	60	0.952433	0.901	0.999	2023-06-07	232	282	1.32	X-RAY DIFFRACTION	1.22
8paa	23	0.944174	0.909	0.998	2023-06-07	232	310	1.1	X-RAY DIFFRACTION	1.34
8pac	28	0.9475	0.903	0.999	2023-06-07	232	338	1.1	X-RAY DIFFRACTION	1.46
8pad	39	0.948667	0.904	0.999	2023-06-07	232	355	1.1	X-RAY DIFFRACTION	1.53
8pah	45	0.948	0.907	0.999	2023-06-07	232	350	1.1	X-RAY DIFFRACTION	1.51
8p9p	38	0.945158	0.901	0.999	2023-06-06	232	348	1.14	X-RAY DIFFRACTION	1.5
8p9q	28	0.947357	0.907	0.998	2023-06-06	233	318	1.08	X-RAY DIFFRACTION	1.36
8p9s	31	0.964548	0.901	0.999	2023-06-06	232	334	1.2	X-RAY DIFFRACTION	1.44
8p9t	34	0.950676	0.902	0.999	2023-06-06	231	318	1.2	X-RAY DIFFRACTION	1.38
8p92	50	0.94872	0.903	0.999	2023-06-05	232	354	1.04	X-RAY DIFFRACTION	1.53
8p93	45	0.947378	0.903	0.997	2023-06-05	232	339	1.13	X-RAY DIFFRACTION	1.46
8p95	36	0.950806	0.902	0.999	2023-06-05	232	303	1.09	X-RAY DIFFRACTION	1.31
8p8y	36	0.956361	0.901	0.999	2023-06-04	232	288	1.16	X-RAY DIFFRACTION	1.24
8p8z	29	0.94831	0.903	0.999	2023-06-04	231	334	1.2	X-RAY DIFFRACTION	1.45
8p8g	29	0.971034	0.91	0.99	2023-06-01	1998	2173	1.55	X-RAY DIFFRACTION	1.09
8p6m	2	0.96	0.94	0.98	2023-05-26	260	262	1.65	X-RAY DIFFRACTION	1.01
8p5n	3	0.943333	0.92	0.97	2023-05-24	273	304	1.5	X-RAY DIFFRACTION	1.11
8svn	5	0.946	0.91	0.96	2023-05-17	576	72	2.2	X-RAY DIFFRACTION	0.12
8su1	1	0.936	0.936	0.936	2023-05-11	340	268	1.37	X-RAY DIFFRACTION	0.79
8su3	3	0.917	0.908	0.931	2023-05-11	340	299	1.29	X-RAY DIFFRACTION	0.88
8su4	5	0.9722	0.935	0.99	2023-05-11	340	205	1.43	X-RAY DIFFRACTION	0.6
8jby	16	0.958125	0.91	0.99	2023-05-10	559	298	1.99	X-RAY DIFFRACTION	0.53
8jb7	137	0.949526	0.901	0.999	2023-05-08	720	1080	1.35	X-RAY DIFFRACTION	1.5
8oz8	3	0.96	0.92	0.99	2023-05-08	524	646	1.85	X-RAY DIFFRACTION	1.23
8oye	1	0.911	0.911	0.911	2023-05-04	563	576	1.35	X-RAY DIFFRACTION	1.02
8sq8	1	0.904	0.904	0.904	2023-05-04	960	89	2.27	X-RAY DIFFRACTION	0.09
8spl	1	0.92	0.92	0.92	2023-05-03	285	127	1.21	X-RAY DIFFRACTION	0.45
8oxn	1	0.99	0.99	0.99	2023-05-02	1092	158	2	X-RAY DIFFRACTION	0.14
8ovs	3	0.936667	0.91	0.96	2023-04-26	547	871	1.123	X-RAY DIFFRACTION	1.59
8slo	1	0.91	0.91	0.91	2023-04-24	889	1295	1.55	X-RAY DIFFRACTION	1.46
8slv	16	0.964	0.902	0.998	2023-04-24	562	327	2.32	X-RAY DIFFRACTION	0.58
8sl7	1	0.95	0.95	0.95	2023-04-21	2171	503	2.07	X-RAY DIFFRACTION	0.23
8otb	1	0.981	0.981	0.981	2023-04-20	563	572	1.5	X-RAY DIFFRACTION	1.02
8oro	1	0.97	0.97	0.97	2023-04-15	546	410	2	X-RAY DIFFRACTION	0.75
8orc	3	0.942	0.914	0.956	2023-04-13	1070	537	2.1	X-RAY DIFFRACTION	0.5
8sgu	4	0.935	0.91	0.97	2023-04-13	201	224	1.95	X-RAY DIFFRACTION	1.11
8sh6	212	0.95217	0.901	0.999	2023-04-13	338	720	0.9	X-RAY DIFFRACTION	2.13
8sh8	256	0.965309	0.901	0.999	2023-04-13	338	514	0.9	X-RAY DIFFRACTION	1.52
8oqr	2	0.955	0.93	0.98	2023-04-12	2236	454	2.4	X-RAY DIFFRACTION	0.2
8sfk	1	0.94	0.94	0.94	2023-04-11	314	464	1.4	X-RAY DIFFRACTION	1.48
8sdo	34	0.955294	0.91	0.99	2023-04-07	136	168	2.01	X-RAY DIFFRACTION	1.24
8scg	5	0.944	0.91	0.98	2023-04-05	1202	467	2	X-RAY DIFFRACTION	0.39
8sco	68	0.939706	0.91	0.99	2023-04-05	1202	1095	1.92	X-RAY DIFFRACTION	0.91
8iy8	5	0.9256	0.904	0.947	2023-04-04	556	740	1.5	X-RAY DIFFRACTION	1.33
8iyb	6	0.9355	0.908	0.98	2023-04-04	550	498	1.5	X-RAY DIFFRACTION	0.91
8omw	1	0.915	0.915	0.915	2023-03-31	107	249	1.05	X-RAY DIFFRACTION	2.33
8on1	2	0.96	0.93	0.99	2023-03-31	633	592	1.37	X-RAY DIFFRACTION	0.94
8on2	1	0.92	0.92	0.92	2023-03-31	633	410	1.58	X-RAY DIFFRACTION	0.65
8iut	1	0.98	0.98	0.98	2023-03-25	546	549	1.58	X-RAY DIFFRACTION	1.01
8iuw	1	0.91	0.91	0.91	2023-03-25	548	502	1.5	X-RAY DIFFRACTION	0.92
8ohj	7	0.979	0.979	0.979	2023-03-21	302	316	1.22	X-RAY DIFFRACTION	1.05
8ofk	1	0.94	0.94	0.94	2023-03-15	1197	933	1.713	X-RAY DIFFRACTION	0.78
8crg	3	0.968	0.943	0.991	2023-03-08	428	492	1.49	X-RAY DIFFRACTION	1.15
8gew	9	0.935556	0.91	0.97	2023-03-07	132	235	0.97	X-RAY DIFFRACTION	1.78
8col	1	0.99	0.99	0.99	2023-02-28	1337	882	2	X-RAY DIFFRACTION	0.66
8ijn	2	0.92	0.92	0.92	2023-02-27	3558	1808	1.8	X-RAY DIFFRACTION	0.51
8cnr	5	0.954	0.92	0.99	2023-02-24	548	649	1.45	X-RAY DIFFRACTION	1.18
8cns	3	0.966667	0.92	0.99	2023-02-24	548	629	1.36	X-RAY DIFFRACTION	1.15
8cmg	76	0.971158	0.902	0.999	2023-02-19	382	228	1.64	X-RAY DIFFRACTION	0.6
8g82	3	0.933333	0.91	0.98	2023-02-17	100	258	1.2	X-RAY DIFFRACTION	2.58
8ckn	2	0.9455	0.904	0.987	2023-02-16	384	491	1.54	X-RAY DIFFRACTION	1.28
8cl7	1	0.96	0.96	0.96	2023-02-16	265	109	1.76	X-RAY DIFFRACTION	0.41
8g32	1	0.911	0.911	0.911	2023-02-06	646	398	1.85	X-RAY DIFFRACTION	0.62
8g35	1	0.92	0.92	0.92	2023-02-06	393	285	2	X-RAY DIFFRACTION	0.73
8g36	2	0.94	0.91	0.97	2023-02-06	393	249	2.1	X-RAY DIFFRACTION	0.63
8i6l	3	0.95	0.95	0.95	2023-01-28	174	259	1.5	X-RAY DIFFRACTION	1.49
8c9i	4	0.9515	0.908	0.992	2023-01-23	396	174	2.05	X-RAY DIFFRACTION	0.44
8fuw	1	0.973	0.973	0.973	2023-01-18	316	104	1.9	X-RAY DIFFRACTION	0.33
8fv9	2	0.93	0.91	0.95	2023-01-18	1066	822	1.991	X-RAY DIFFRACTION	0.77
8i1i	1	0.97	0.97	0.97	2023-01-13	309	359	1.2	X-RAY DIFFRACTION	1.16
8c6o	1	0.92	0.92	0.92	2023-01-12	389	262	2.2	X-RAY DIFFRACTION	0.67
8c5n	3	0.936667	0.93	0.95	2023-01-09	186	161	0.75	X-RAY DIFFRACTION	0.87
8fqm	4	0.9425	0.92	0.97	2023-01-06	1427	1339	1.53	X-RAY DIFFRACTION	0.94
8fqo	2	0.94	0.92	0.96	2023-01-06	717	448	1.83	X-RAY DIFFRACTION	0.62
8fqw	4	0.9675	0.93	0.99	2023-01-06	711	494	1.59	X-RAY DIFFRACTION	0.69
8fr9	1	0.979	0.979	0.979	2023-01-06	750	1042	1.5	X-RAY DIFFRACTION	1.39
8c4j	16	0.955937	0.904	0.992	2023-01-04	306	85	1.83	X-RAY DIFFRACTION	0.28
8c4m	18	0.956611	0.91	0.986	2023-01-04	319	226	1.51	X-RAY DIFFRACTION	0.71
8c4p	20	0.94095	0.903	0.995	2023-01-04	339	480	1.2	X-RAY DIFFRACTION	1.42
8c4q	56	0.964839	0.904	0.999	2023-01-04	317	247	1.45	X-RAY DIFFRACTION	0.78
8c4r	44	0.953045	0.902	0.997	2023-01-04	308	221	1.55	X-RAY DIFFRACTION	0.72
8hxi	2	0.96	0.95	0.97	2023-01-04	535	402	1.81	X-RAY DIFFRACTION	0.75
8c3r	2	0.945	0.91	0.98	2022-12-28	691	420	2.06	X-RAY DIFFRACTION	0.61
8bxy	79	0.959367	0.91	0.99	2022-12-11	316	345	1.45	X-RAY DIFFRACTION	1.09
8feb	1	0.942	0.942	0.942	2022-12-06	501	456	1.84	X-RAY DIFFRACTION	0.91
8bvd	7	0.947143	0.93	0.99	2022-12-03	632	224	2.995	X-RAY DIFFRACTION	0.35
8bux	7	0.984429	0.977	0.998	2022-12-01	289	252	1.86	X-RAY DIFFRACTION	0.87
8buy	8	0.9625	0.927	0.998	2022-12-01	261	212	1.6	X-RAY DIFFRACTION	0.81
8fbt	10	0.962	0.91	0.99	2022-11-30	829	336	2.2	X-RAY DIFFRACTION	0.41
8fbu	13	0.958462	0.92	0.99	2022-11-30	852	577	2	X-RAY DIFFRACTION	0.68
8fbd	4	0.9575	0.94	0.99	2022-11-29	1255	572	2.05	X-RAY DIFFRACTION	0.46
8fbm	8	0.955	0.91	0.99	2022-11-29	852	929	1.9	X-RAY DIFFRACTION	1.09
8fbq	13	0.972923	0.912	0.999	2022-11-29	385	435	1.65	X-RAY DIFFRACTION	1.13
8bps	1	0.905	0.905	0.905	2022-11-25	312	124	2.03	X-RAY DIFFRACTION	0.4
8brn	403	0.947047	0.91	0.99	2022-11-23	1707	2663	2	X-RAY DIFFRACTION	1.56
8brb	1	0.91	0.91	0.91	2022-11-22	518	910	1.7	X-RAY DIFFRACTION	1.76
8bqq	6	0.953333	0.92	0.99	2022-11-21	129	73	1.57	X-RAY DIFFRACTION	0.57
8bou	1	0.949	0.949	0.949	2022-11-15	1612	705	2.32	X-RAY DIFFRACTION	0.44
8f3t	1	0.94	0.94	0.94	2022-11-10	640	256	2.56	X-RAY DIFFRACTION	0.4
8f11	13	0.950154	0.908	0.998	2022-11-04	164	299	1.12	X-RAY DIFFRACTION	1.82
8hbl	52	0.959231	0.91	0.99	2022-10-29	252	200	1.58	X-RAY DIFFRACTION	0.79
8ey3	12	0.948333	0.91	0.98	2022-10-26	60	137	1	X-RAY DIFFRACTION	2.28
8h8u	1	0.92	0.92	0.92	2022-10-24	129	89	1.7	X-RAY DIFFRACTION	0.69
8eve	6	0.961667	0.91	0.99	2022-10-20	444	90	2.35	X-RAY DIFFRACTION	0.2
8ety	1	0.91	0.91	0.91	2022-10-18	261	322	1.54	X-RAY DIFFRACTION	1.23
8bci	2	0.96	0.94	0.98	2022-10-16	952	707	1.7	X-RAY DIFFRACTION	0.74
8bcj	5	0.946	0.91	0.97	2022-10-16	995	1295	1.15	X-RAY DIFFRACTION	1.3
8h3k	65	0.942923	0.91	0.99	2022-10-08	604	474	1.8	X-RAY DIFFRACTION	0.78
8el3	12	0.958333	0.91	0.99	2022-09-23	1200	695	1.57	X-RAY DIFFRACTION	0.58
8el4	2	0.96	0.95	0.97	2022-09-23	578	192	1.73	X-RAY DIFFRACTION	0.33
8el6	2	0.95	0.92	0.98	2022-09-23	574	256	1.95	X-RAY DIFFRACTION	0.45
8gvm	1	0.97	0.97	0.97	2022-09-15	3558	1623	1.851	X-RAY DIFFRACTION	0.46
8b10	3	0.987	0.982	0.991	2022-09-08	411	268	1.95	X-RAY DIFFRACTION	0.65
8gt1	1	0.94	0.94	0.94	2022-09-07	514	870	1.35	X-RAY DIFFRACTION	1.69
8gt2	4	0.935	0.91	0.96	2022-09-07	514	711	1.5	X-RAY DIFFRACTION	1.38
8gt4	2	0.985	0.98	0.99	2022-09-07	514	697	1.55	X-RAY DIFFRACTION	1.36
8gt5	1	0.98	0.98	0.98	2022-09-07	517	833	1.4	X-RAY DIFFRACTION	1.61
8awx	1	0.99	0.99	0.99	2022-08-30	385	385	1.96	X-RAY DIFFRACTION	1
8gqc	76	0.955658	0.91	0.99	2022-08-30	246	314	1.35	X-RAY DIFFRACTION	1.28
8av2	1	0.93	0.93	0.93	2022-08-26	645	514	1.75	X-RAY DIFFRACTION	0.8
8e9o	1	0.93	0.93	0.93	2022-08-26	798	376	1.96	X-RAY DIFFRACTION	0.47
8gos	1	0.96	0.96	0.96	2022-08-25	430	684	1.01	X-RAY DIFFRACTION	1.59
7ys9	1	0.93	0.93	0.93	2022-08-11	621	899	1.65	X-RAY DIFFRACTION	1.45
8aq3	18	0.960556	0.92	0.99	2022-08-11	508	57	2.395	X-RAY DIFFRACTION	0.11
8e1l	1	0.95	0.95	0.95	2022-08-10	125	100	1.2	X-RAY DIFFRACTION	0.8
7yq7	2	0.935	0.92	0.95	2022-08-05	5298	3290	1.9	X-RAY DIFFRACTION	0.62
7ypr	13	0.945385	0.91	0.99	2022-08-04	988	427	2.101	X-RAY DIFFRACTION	0.43
8dx0	1	0.948	0.948	0.948	2022-08-02	278	228	1.45	X-RAY DIFFRACTION	0.82
8dxj	1	0.96	0.96	0.96	2022-08-02	971	560	1.8	X-RAY DIFFRACTION	0.58
7ymu	1	0.96	0.96	0.96	2022-07-29	1026	859	1.9	X-RAY DIFFRACTION	0.84
8akl	1	0.99	0.99	0.99	2022-07-29	269	293	1.35	X-RAY DIFFRACTION	1.09
7yk9	1	0.92	0.92	0.92	2022-07-22	486	159	1.9	X-RAY DIFFRACTION	0.33
7yk9	1	0.92	0.92	0.92	2022-07-22	486	159	1.9	X-RAY DIFFRACTION	0.33
7yk9	1	0.92	0.92	0.92	2022-07-22	486	159	2	X-RAY DIFFRACTION	0.33
7yk9	1	0.92	0.92	0.92	2022-07-22	486	159	2	X-RAY DIFFRACTION	0.33
7yki	21	0.95	0.91	0.99	2022-07-22	390	248	2	X-RAY DIFFRACTION	0.64
8drf	9	0.940667	0.904	0.985	2022-07-20	106	83	1.7	X-RAY DIFFRACTION	0.78
8dqg	1	0.97	0.97	0.97	2022-07-19	537	509	1.49	X-RAY DIFFRACTION	0.95
8dqi	3	0.95	0.91	0.98	2022-07-19	532	470	1.54	X-RAY DIFFRACTION	0.88
8dpw	5	0.9726	0.946	0.99	2022-07-17	169	71	1.8	X-RAY DIFFRACTION	0.42
7yh4	1	0.98	0.98	0.98	2022-07-12	400	95	2.03	X-RAY DIFFRACTION	0.24
8adq	1	0.934	0.934	0.934	2022-07-11	252	241	1.6	X-RAY DIFFRACTION	0.96
7yeu	75	0.954533	0.91	0.99	2022-07-06	237	368	1.95	X-RAY DIFFRACTION	1.55
8dkf	46	0.95587	0.91	0.99	2022-07-05	884	429	1.79	X-RAY DIFFRACTION	0.49
8a9s	41	0.964951	0.903	0.999	2022-06-29	383	341	2.1	X-RAY DIFFRACTION	0.89
8a9d	1	0.97	0.97	0.97	2022-06-28	129	72	2.1	X-RAY DIFFRACTION	0.56
8a8o	9	0.953333	0.91	0.99	2022-06-23	1303	879	1.45	X-RAY DIFFRACTION	0.67
8dct	2	0.95	0.95	0.95	2022-06-17	129	213	2	X-RAY DIFFRACTION	1.65
8dcu	2	0.95	0.95	0.95	2022-06-17	129	213	2	X-RAY DIFFRACTION	1.65
8dcv	2	0.93	0.91	0.95	2022-06-17	129	213	2	X-RAY DIFFRACTION	1.65
8dcf	18	0.954167	0.904	0.998	2022-06-16	960	116	2.42	X-RAY DIFFRACTION	0.12
8d88	14	0.942857	0.91	0.99	2022-06-08	922	1012	1.41	X-RAY DIFFRACTION	1.1
8a32	1	0.917	0.917	0.917	2022-06-06	396	440	1.47	X-RAY DIFFRACTION	1.11
8d5r	6	0.960167	0.927	0.983	2022-06-06	920	864	1.44	X-RAY DIFFRACTION	0.94
8d5d	15	0.961333	0.92	0.99	2022-06-04	910	824	1.54	X-RAY DIFFRACTION	0.91
8a25	18	0.950556	0.91	0.99	2022-06-02	289	168	1.73	X-RAY DIFFRACTION	0.58
8d4i	31	0.965065	0.905	0.998	2022-06-02	924	1206	1.32	X-RAY DIFFRACTION	1.31
8d39	1	0.91	0.91	0.91	2022-06-01	393	622	1.268	X-RAY DIFFRACTION	1.58
8d2y	27	0.955259	0.912	0.996	2022-05-31	461	656	1.22	X-RAY DIFFRACTION	1.42
8cyo	1	0.99	0.99	0.99	2022-05-24	469	58	2.41	X-RAY DIFFRACTION	0.12
7zy1	1	0.95	0.95	0.95	2022-05-23	633	816	1.434	X-RAY DIFFRACTION	1.29
7zy3	2	0.96	0.95	0.97	2022-05-23	238	63	1.8	X-RAY DIFFRACTION	0.26
7zxl	4	0.93	0.91	0.95	2022-05-21	635	836	1.2	X-RAY DIFFRACTION	1.32
7zx3	1	0.99	0.99	0.99	2022-05-20	633	433	1.683	X-RAY DIFFRACTION	0.68
7zx5	26	0.947308	0.91	0.99	2022-05-20	633	596	1.544	X-RAY DIFFRACTION	0.94
7zx6	9	0.937778	0.93	0.95	2022-05-20	635	907	1.447	X-RAY DIFFRACTION	1.43
7zwr	1	0.92	0.92	0.92	2022-05-19	130	165	1.47	X-RAY DIFFRACTION	1.27
7zws	1	0.93	0.93	0.93	2022-05-19	131	154	1.53	X-RAY DIFFRACTION	1.18
8cv8	1	0.94	0.94	0.94	2022-05-18	325	309	1.532	X-RAY DIFFRACTION	0.95
8cvd	1	0.97	0.97	0.97	2022-05-18	325	186	1.717	X-RAY DIFFRACTION	0.57
8cvf	1	0.98	0.98	0.98	2022-05-18	324	364	1.532	X-RAY DIFFRACTION	1.12
8cvh	2	0.96	0.95	0.97	2022-05-18	326	101	2.03	X-RAY DIFFRACTION	0.31
8ctn	1	0.99	0.99	0.99	2022-05-16	191	39	2.01	X-RAY DIFFRACTION	0.2
8cty	4	0.9675	0.93	0.99	2022-05-16	1114	265	2.3	X-RAY DIFFRACTION	0.24
8ctz	1	0.97	0.97	0.97	2022-05-16	416	119	2.32	X-RAY DIFFRACTION	0.29
8cu0	2	0.985	0.98	0.99	2022-05-16	419	228	1.74	X-RAY DIFFRACTION	0.54
7v0g	17	0.954588	0.909	0.999	2022-05-10	354	495	1.63	X-RAY DIFFRACTION	1.4
7uyy	1	0.92	0.92	0.92	2022-05-07	992	528	2.7	X-RAY DIFFRACTION	0.53
7utc	1	0.94	0.94	0.94	2022-04-26	1408	492	1.85	X-RAY DIFFRACTION	0.35
7xhu	4	0.9475	0.94	0.97	2022-04-10	133	194	0.88	X-RAY DIFFRACTION	1.46
7un7	2	0.93	0.93	0.93	2022-04-09	341	150	2.04	X-RAY DIFFRACTION	0.44
7ull	2	0.945	0.91	0.98	2022-04-05	428	36	2.31	X-RAY DIFFRACTION	0.08
7ujx	80	0.9562	0.901	0.998	2022-03-31	355	496	2.4	X-RAY DIFFRACTION	1.4
7zcj	24	0.95	0.91	0.99	2022-03-28	263	152	1.56	X-RAY DIFFRACTION	0.58
7zcc	1	0.94	0.94	0.94	2022-03-27	1301	807	1.848	X-RAY DIFFRACTION	0.62
7zca	2	0.94	0.93	0.95	2022-03-26	411	331	1.68	X-RAY DIFFRACTION	0.81
7zc3	3	0.946667	0.91	0.99	2022-03-25	134	141	1.9	X-RAY DIFFRACTION	1.05
7zb7	2	0.9715	0.947	0.996	2022-03-23	306	232	1.63	X-RAY DIFFRACTION	0.76
7xbc	1	0.92	0.92	0.92	2022-03-21	133	202	0.92	X-RAY DIFFRACTION	1.52
7z98	2	0.975	0.97	0.98	2022-03-20	411	367	1.73	X-RAY DIFFRACTION	0.89
7z94	2	0.97	0.97	0.97	2022-03-19	413	264	1.74	X-RAY DIFFRACTION	0.64
7udf	8	0.9475	0.91	0.97	2022-03-18	393	476	1.54	X-RAY DIFFRACTION	1.21
7u7s	1	0.91	0.91	0.91	2022-03-07	450	420	1.6	X-RAY DIFFRACTION	0.93
7u7x	1	0.95	0.95	0.95	2022-03-07	450	418	1.65	X-RAY DIFFRACTION	0.93
7x50	1	0.92	0.92	0.92	2022-03-03	133	192	0.93	X-RAY DIFFRACTION	1.44
7x48	3	0.933333	0.91	0.97	2022-03-02	133	233	0.86	X-RAY DIFFRACTION	1.75
7x4j	6	0.931667	0.91	0.97	2022-03-02	133	211	0.96	X-RAY DIFFRACTION	1.59
7u59	1	0.978	0.978	0.978	2022-03-01	642	264	2.18	X-RAY DIFFRACTION	0.41
7x3l	56	0.950714	0.91	0.99	2022-03-01	636	635	1.86	X-RAY DIFFRACTION	1
7z28	1	0.92	0.92	0.92	2022-02-26	859	882	1.55	X-RAY DIFFRACTION	1.03
7u1v	1	0.991	0.991	0.991	2022-02-22	872	368	2.1	X-RAY DIFFRACTION	0.42
7u1n	9	0.941111	0.901	0.975	2022-02-21	589	126	2.4	X-RAY DIFFRACTION	0.21
7yz7	92	0.953446	0.901	0.999	2022-02-18	152	360	0.98	X-RAY DIFFRACTION	2.37
7yxg	2	0.955	0.94	0.97	2022-02-16	625	475	1.641	X-RAY DIFFRACTION	0.76
7yxt	1	0.951	0.951	0.951	2022-02-16	1509	686	2.48	X-RAY DIFFRACTION	0.45
7ww5	1	0.93	0.93	0.93	2022-02-12	129	134	1.57	X-RAY DIFFRACTION	1.04
7txw	30	0.944867	0.902	0.992	2022-02-10	520	256	2.17	X-RAY DIFFRACTION	0.49
7r4e	2	0.905	0.904	0.906	2022-02-08	1070	121	3.00001	X-RAY DIFFRACTION	0.11
7r3q	1	0.907	0.907	0.907	2022-02-07	263	380	1.46	X-RAY DIFFRACTION	1.44
7twj	216	0.972662	0.901	0.999	2022-02-07	335	739	0.9	X-RAY DIFFRACTION	2.21
7twn	237	0.969608	0.901	0.999	2022-02-07	335	764	0.9	X-RAY DIFFRACTION	2.28
7two	188	0.969133	0.902	0.999	2022-02-07	337	707	0.9	X-RAY DIFFRACTION	2.1
7twp	236	0.968352	0.901	0.999	2022-02-07	334	728	0.9	X-RAY DIFFRACTION	2.18
7twq	193	0.964347	0.901	0.999	2022-02-07	337	763	0.9	X-RAY DIFFRACTION	2.26
7twr	219	0.972388	0.901	0.999	2022-02-07	336	753	0.9	X-RAY DIFFRACTION	2.24
7tws	208	0.969423	0.901	0.999	2022-02-07	337	779	0.9	X-RAY DIFFRACTION	2.31
7twt	213	0.970901	0.901	0.999	2022-02-07	336	650	0.9	X-RAY DIFFRACTION	1.93
7twv	247	0.964721	0.902	0.999	2022-02-07	336	698	0.9	X-RAY DIFFRACTION	2.08
7tww	234	0.970218	0.901	0.999	2022-02-07	337	734	0.9	X-RAY DIFFRACTION	2.18
7twx	228	0.965952	0.901	0.999	2022-02-07	336	765	0.9	X-RAY DIFFRACTION	2.28
7twy	259	0.968008	0.902	0.999	2022-02-07	337	782	0.9	X-RAY DIFFRACTION	2.32
7tx0	252	0.967956	0.902	0.999	2022-02-07	334	759	0.84	X-RAY DIFFRACTION	2.27
7tx1	239	0.967603	0.901	0.999	2022-02-07	335	761	0.9	X-RAY DIFFRACTION	2.27
7r2u	1	0.99	0.99	0.99	2022-02-05	457	613	1.5	X-RAY DIFFRACTION	1.34
7r25	85	0.952259	0.903	0.999	2022-02-04	184	273	0.87	X-RAY DIFFRACTION	1.48
7qy2	1	0.964	0.964	0.964	2022-01-27	471	461	1.55	X-RAY DIFFRACTION	0.98
7wpu	3	0.933333	0.92	0.95	2022-01-24	133	208	0.95	X-RAY DIFFRACTION	1.56
7wpw	3	0.956667	0.93	0.98	2022-01-24	133	198	0.97	X-RAY DIFFRACTION	1.49
7wpg	2	0.965	0.96	0.97	2022-01-23	133	222	0.9	X-RAY DIFFRACTION	1.67
7tnf	3	0.953333	0.94	0.97	2022-01-21	393	508	1.539	X-RAY DIFFRACTION	1.29
7tnu	4	0.9575	0.91	0.99	2022-01-21	393	594	1.584	X-RAY DIFFRACTION	1.51
7tnd	1	0.97	0.97	0.97	2022-01-20	393	417	1.825	X-RAY DIFFRACTION	1.06
7wkg	5	0.926	0.91	0.95	2022-01-09	133	229	0.84	X-RAY DIFFRACTION	1.72
7qpl	1	0.972	0.972	0.972	2022-01-05	295	280	1.77	X-RAY DIFFRACTION	0.95
7tdl	23	0.961043	0.902	0.997	2022-01-01	1824	1528	1.6	X-RAY DIFFRACTION	0.84
7tcs	11	0.939455	0.905	0.986	2021-12-28	1824	1681	1.37	X-RAY DIFFRACTION	0.92
7qoe	64	0.959531	0.91	0.99	2021-12-23	187	223	1.2	X-RAY DIFFRACTION	1.19
7wdj	3	0.97	0.95	0.98	2021-12-21	132	148	0.9	X-RAY DIFFRACTION	1.12
7qmk	1	0.93	0.93	0.93	2021-12-20	330	230	1.79	X-RAY DIFFRACTION	0.7
7qml	2	0.915	0.91	0.92	2021-12-20	330	246	1.79	X-RAY DIFFRACTION	0.75
7qmq	1	0.93	0.93	0.93	2021-12-20	330	156	1.79	X-RAY DIFFRACTION	0.47
7qmr	1	0.95	0.95	0.95	2021-12-20	330	230	1.79	X-RAY DIFFRACTION	0.7
7qms	1	0.93	0.93	0.93	2021-12-20	330	219	1.79	X-RAY DIFFRACTION	0.66
7qmt	1	0.92	0.92	0.92	2021-12-20	330	207	1.79	X-RAY DIFFRACTION	0.63
7qmu	1	0.91	0.91	0.91	2021-12-20	330	225	1.79	X-RAY DIFFRACTION	0.68
7qmx	1	0.97	0.97	0.97	2021-12-20	330	158	1.79	X-RAY DIFFRACTION	0.48
7wci	4	0.965	0.95	0.99	2021-12-20	133	248	0.85	X-RAY DIFFRACTION	1.86
7t89	280	0.961286	0.91	0.99	2021-12-16	470	758	1	X-RAY DIFFRACTION	1.61
7qis	2	0.94	0.92	0.96	2021-12-15	596	603	1.83	X-RAY DIFFRACTION	1.01
7t7k	5	0.9522	0.933	0.966	2021-12-15	871	762	1.9	X-RAY DIFFRACTION	0.87
7t7n	1	0.937	0.937	0.937	2021-12-15	440	246	2	X-RAY DIFFRACTION	0.56
7qi9	2	0.9785	0.969	0.988	2021-12-14	576	599	1.23	X-RAY DIFFRACTION	1.04
7qib	3	0.917667	0.903	0.944	2021-12-14	577	442	1.6	X-RAY DIFFRACTION	0.77
7t5c	1	0.96	0.96	0.96	2021-12-11	446	777	1.5	X-RAY DIFFRACTION	1.74
7w93	1	0.994	0.994	0.994	2021-12-09	307	145	1.9	X-RAY DIFFRACTION	0.47
7t3e	256	0.965703	0.91	0.99	2021-12-07	600	799	1.04	X-RAY DIFFRACTION	1.33
7w4z	2	0.915	0.91	0.92	2021-11-29	517	854	1.15	X-RAY DIFFRACTION	1.65
7w50	6	0.945	0.93	0.99	2021-11-29	518	875	1.15	X-RAY DIFFRACTION	1.69
7w51	3	0.95	0.91	0.99	2021-11-29	516	880	1.2	X-RAY DIFFRACTION	1.71
7w52	1	0.91	0.91	0.91	2021-11-29	1968	1488	2.001	X-RAY DIFFRACTION	0.76
7qdj	1	0.92	0.92	0.92	2021-11-27	21	27	1.44	X-RAY DIFFRACTION	1.29
7qcp	2	0.99	0.99	0.99	2021-11-25	577	650	1.11	X-RAY DIFFRACTION	1.13
7sut	73	0.959452	0.91	0.99	2021-11-18	954	456	1.49	X-RAY DIFFRACTION	0.48
7suc	2	0.9925	0.992	0.993	2021-11-16	2472	734	1.9	X-RAY DIFFRACTION	0.3
7vxq	168	0.959494	0.901	0.998	2021-11-13	1638	624	1.77	X-RAY DIFFRACTION	0.38
7ssf	126	0.958254	0.91	0.99	2021-11-10	985	813	1.45	X-RAY DIFFRACTION	0.83
7spq	1	0.99	0.99	0.99	2021-11-03	316	470	1.8	X-RAY DIFFRACTION	1.49
7sps	5	0.958	0.91	0.99	2021-11-03	936	118	2.3	X-RAY DIFFRACTION	0.13
7vtz	32	0.943719	0.907	0.999	2021-11-01	435	131	2.1	X-RAY DIFFRACTION	0.3
7soi	23	0.951739	0.91	0.99	2021-10-31	1637	518	2	X-RAY DIFFRACTION	0.32
7q4h	1	0.954	0.954	0.954	2021-10-30	518	136	2.00003	X-RAY DIFFRACTION	0.26
7q27	1	0.996	0.996	0.996	2021-10-23	586	695	1.5	X-RAY DIFFRACTION	1.19
7vr9	2	0.9635	0.959	0.968	2021-10-22	1156	227	2.3	X-RAY DIFFRACTION	0.2
7q1d	1	0.903	0.903	0.903	2021-10-18	1057	1143	1.43	X-RAY DIFFRACTION	1.08
7vmb	34	0.952147	0.903	0.999	2021-10-08	529	268	1.99777	X-RAY DIFFRACTION	0.51
7pvl	5	0.949	0.902	0.981	2021-10-04	587	777	1.43	X-RAY DIFFRACTION	1.32
7pv8	1	0.92	0.92	0.92	2021-10-01	357	276	2.05	X-RAY DIFFRACTION	0.77
7puh	3	0.941	0.901	0.979	2021-09-30	1666	1649	1.3	X-RAY DIFFRACTION	0.99
7s9h	75	0.957067	0.91	0.99	2021-09-21	209	319	1.45	X-RAY DIFFRACTION	1.53
7s9i	19	0.941737	0.902	0.991	2021-09-21	210	92	1.75	X-RAY DIFFRACTION	0.44
7s8y	62	0.951435	0.901	0.999	2021-09-20	209	255	1.59	X-RAY DIFFRACTION	1.22
7s8z	57	0.952298	0.903	0.997	2021-09-20	209	145	1.64	X-RAY DIFFRACTION	0.69
7s90	26	0.956885	0.903	0.997	2021-09-20	210	154	1.79	X-RAY DIFFRACTION	0.73
7s95	26	0.950385	0.91	0.99	2021-09-20	210	95	1.71	X-RAY DIFFRACTION	0.45
7s99	52	0.949885	0.901	0.999	2021-09-20	209	133	1.52	X-RAY DIFFRACTION	0.64
7s7l	8	0.95875	0.93	0.98	2021-09-16	340	79	2.34	X-RAY DIFFRACTION	0.23
7s6s	1	0.97	0.97	0.97	2021-09-14	2417	2051	1.98	X-RAY DIFFRACTION	0.85
7pos	1	0.94	0.94	0.94	2021-09-09	858	247	2.493	X-RAY DIFFRACTION	0.29
7vej	1	0.97	0.97	0.97	2021-09-09	887	389	1.85	X-RAY DIFFRACTION	0.44
7ve3	1	0.95	0.95	0.95	2021-09-07	595	157	2.7	X-RAY DIFFRACTION	0.26
7s2s	2	0.9425	0.933	0.952	2021-09-03	657	193	1.93	X-RAY DIFFRACTION	0.29
7vb4	66	0.939879	0.902	0.997	2021-08-30	917	876	1.86	X-RAY DIFFRACTION	0.96
7rzp	1	0.922	0.922	0.922	2021-08-27	440	171	1.95	X-RAY DIFFRACTION	0.39
7ry4	2	0.9405	0.939	0.942	2021-08-24	257	249	1.11	X-RAY DIFFRACTION	0.97
7rw3	13	0.968462	0.93	0.99	2021-08-19	386	71	2.3	X-RAY DIFFRACTION	0.18
7phx	6	0.954	0.908	0.991	2021-08-18	300	133	1.8	X-RAY DIFFRACTION	0.44
7v5u	2	0.935	0.91	0.96	2021-08-18	133	215	0.92	X-RAY DIFFRACTION	1.62
7pho	6	0.979333	0.968	0.989	2021-08-17	604	453	1.27	X-RAY DIFFRACTION	0.75
7pen	2	0.9915	0.99	0.993	2021-08-11	1668	1339	1.6	X-RAY DIFFRACTION	0.8
7pd1	2	0.96	0.94	0.98	2021-08-04	733	962	1.27	X-RAY DIFFRACTION	1.31
7rom	2	0.935	0.93	0.94	2021-07-31	255	435	1.65	X-RAY DIFFRACTION	1.71
7roa	1	0.925	0.925	0.925	2021-07-30	117	84	1.82	X-RAY DIFFRACTION	0.72
7fh7	2	0.917	0.903	0.931	2021-07-29	653	719	1.42	X-RAY DIFFRACTION	1.1
7rm7	1	0.95	0.95	0.95	2021-07-26	222	361	1.025	X-RAY DIFFRACTION	1.63
7fg1	4	0.925	0.91	0.95	2021-07-25	133	205	0.93	X-RAY DIFFRACTION	1.54
7ffx	3	0.93	0.91	0.95	2021-07-24	133	209	0.88	X-RAY DIFFRACTION	1.57
7ffk	6	0.938333	0.91	0.96	2021-07-23	133	192	0.84	X-RAY DIFFRACTION	1.44
7fez	7	0.934286	0.91	0.97	2021-07-22	133	201	0.76	X-RAY DIFFRACTION	1.51
7ff6	5	0.936	0.91	0.95	2021-07-22	133	212	0.83	X-RAY DIFFRACTION	1.59
7fek	2	0.935	0.92	0.95	2021-07-21	133	203	1.05	X-RAY DIFFRACTION	1.53
7feu	4	0.9425	0.92	0.96	2021-07-21	133	219	0.95	X-RAY DIFFRACTION	1.65
7rk3	2	0.955	0.93	0.98	2021-07-21	360	440	2.05	X-RAY DIFFRACTION	1.22
7fdu	5	0.938	0.91	0.98	2021-07-18	133	199	0.86	X-RAY DIFFRACTION	1.5
7fdx	4	0.935	0.91	0.99	2021-07-18	133	280	0.95	X-RAY DIFFRACTION	2.11
7p6r	39	0.953077	0.91	0.99	2021-07-17	265	233	1.9	X-RAY DIFFRACTION	0.88
7p6s	65	0.959692	0.91	0.99	2021-07-17	142	232	1.35	X-RAY DIFFRACTION	1.63
7p6t	29	0.950345	0.91	0.99	2021-07-17	138	134	1.4	X-RAY DIFFRACTION	0.97
7fd7	7	0.94	0.91	0.99	2021-07-16	133	220	1	X-RAY DIFFRACTION	1.65
7p6m	3	0.973333	0.94	0.99	2021-07-16	130	145	0.89	X-RAY DIFFRACTION	1.12
7fcn	81	0.950111	0.901	0.999	2021-07-15	400	393	1.6	X-RAY DIFFRACTION	0.98
7fcx	3	0.963333	0.95	0.99	2021-07-15	133	140	1.15	X-RAY DIFFRACTION	1.05
7p50	4	0.9675	0.94	0.98	2021-07-13	351	514	1.16	X-RAY DIFFRACTION	1.46
7p52	3	0.966667	0.93	0.99	2021-07-13	112	178	1.20002	X-RAY DIFFRACTION	1.59
7rf1	1	0.98	0.98	0.98	2021-07-13	5299	1960	1.89	X-RAY DIFFRACTION	0.37
7rf2	330	0.957061	0.91	0.99	2021-07-13	5299	2002	2.08	X-RAY DIFFRACTION	0.38
7rf3	281	0.958399	0.91	0.99	2021-07-13	5299	1581	2.26	X-RAY DIFFRACTION	0.3
7rf4	211	0.95564	0.91	0.99	2021-07-13	5299	1423	2.27	X-RAY DIFFRACTION	0.27
7rf5	254	0.951299	0.91	0.99	2021-07-13	5299	1425	2.23	X-RAY DIFFRACTION	0.27
7rf6	322	0.956615	0.91	0.99	2021-07-13	5299	1989	2.01	X-RAY DIFFRACTION	0.38
7rf7	329	0.957903	0.91	0.99	2021-07-13	5299	1945	2.09	X-RAY DIFFRACTION	0.37
7rf8	420	0.95519	0.91	0.99	2021-07-13	5299	1920	2.09	X-RAY DIFFRACTION	0.36
7reh	1	0.92	0.92	0.92	2021-07-12	393	470	1.545	X-RAY DIFFRACTION	1.2
7fbm	2	0.965	0.96	0.97	2021-07-11	133	300	1	X-RAY DIFFRACTION	2.26
7fbn	4	0.94	0.93	0.95	2021-07-11	133	187	1.44	X-RAY DIFFRACTION	1.41
7rdf	2	0.925	0.92	0.93	2021-07-09	375	402	1.29	X-RAY DIFFRACTION	1.07
7p3a	1	0.966	0.966	0.966	2021-07-07	197	128	2	X-RAY DIFFRACTION	0.65
7fak	4	0.945	0.94	0.96	2021-07-06	483	286	1.899	X-RAY DIFFRACTION	0.59
7f96	1	0.93	0.93	0.93	2021-07-04	487	72	2.577	X-RAY DIFFRACTION	0.15
7f99	1	0.94	0.94	0.94	2021-07-04	972	407	1.979	X-RAY DIFFRACTION	0.42
7f9p	3	0.956667	0.94	0.98	2021-07-04	483	407	1.57	X-RAY DIFFRACTION	0.84
7f9s	2	0.92	0.91	0.93	2021-07-04	484	209	1.861	X-RAY DIFFRACTION	0.43
7f9t	1	0.93	0.93	0.93	2021-07-04	958	773	1.489	X-RAY DIFFRACTION	0.81
7f9v	3	0.94	0.91	0.99	2021-07-04	955	567	1.816	X-RAY DIFFRACTION	0.59
7p0x	1	0.96	0.96	0.96	2021-06-30	1707	62	2.55	X-RAY DIFFRACTION	0.04
7p0j	52	0.948269	0.91	0.99	2021-06-29	195	286	1.48	X-RAY DIFFRACTION	1.47
7r8t	3	0.96	0.93	0.99	2021-06-27	393	556	1.366	X-RAY DIFFRACTION	1.41
7oyi	3	0.956667	0.943	0.975	2021-06-24	438	226	1.86	X-RAY DIFFRACTION	0.52
7n9i	1	0.92	0.92	0.92	2021-06-17	125	129	1.4	X-RAY DIFFRACTION	1.03
7ouz	1	0.97	0.97	0.97	2021-06-14	257	321	0.9	X-RAY DIFFRACTION	1.25
7ov2	139	0.946863	0.902	0.999	2021-06-14	302	200	2.1	X-RAY DIFFRACTION	0.66
7ov3	91	0.951846	0.902	0.998	2021-06-14	302	411	2	X-RAY DIFFRACTION	1.36
7ov7	49	0.947551	0.91	0.99	2021-06-14	499	265	1.8	X-RAY DIFFRACTION	0.53
7ov8	73	0.954795	0.91	0.99	2021-06-14	303	418	2.3	X-RAY DIFFRACTION	1.38
7otu	2	0.945	0.93	0.96	2021-06-10	257	342	0.95	X-RAY DIFFRACTION	1.33
7opu	1	0.94	0.94	0.94	2021-06-01	281	177	1.7	X-RAY DIFFRACTION	0.63
7n3c	1	0.98	0.98	0.98	2021-05-31	570	364	1.82	X-RAY DIFFRACTION	0.64
7myg	10	0.953	0.91	0.99	2021-05-21	530	122	2.51	X-RAY DIFFRACTION	0.23
7my4	91	0.951132	0.901	0.999	2021-05-20	264	335	1.72	X-RAY DIFFRACTION	1.27
7ojm	2	0.9615	0.93	0.993	2021-05-16	546	244	2.001	X-RAY DIFFRACTION	0.45
7ohk	1	0.996	0.996	0.996	2021-05-11	308	224	1.75	X-RAY DIFFRACTION	0.73
7ms8	3	0.963	0.926	0.991	2021-05-10	146	21	2.5	X-RAY DIFFRACTION	0.14
7ms9	28	0.944786	0.901	0.997	2021-05-10	1452	275	2.2	X-RAY DIFFRACTION	0.19
7mqt	3	0.936667	0.91	0.98	2021-05-06	444	581	1.88	X-RAY DIFFRACTION	1.31
7mql	2	0.97	0.96	0.98	2021-05-05	1043	1296	1.6	X-RAY DIFFRACTION	1.24
7mqm	1	0.99	0.99	0.99	2021-05-05	1043	1305	1.6	X-RAY DIFFRACTION	1.25
7ofl	1	0.987	0.987	0.987	2021-05-05	669	697	1.83	X-RAY DIFFRACTION	1.04
7mpl	4	0.9435	0.911	0.982	2021-05-04	1655	1866	1.8	X-RAY DIFFRACTION	1.13
7mon	1	0.95	0.95	0.95	2021-05-03	553	105	2.23	X-RAY DIFFRACTION	0.19
7mnf	1	0.923	0.923	0.923	2021-04-30	279	243	1.7	X-RAY DIFFRACTION	0.87
7odb	6	0.935	0.91	0.95	2021-04-29	536	442	1.662	X-RAY DIFFRACTION	0.82
7odi	7	0.952857	0.92	0.98	2021-04-29	537	214	1.83	X-RAY DIFFRACTION	0.4
7ml5	23	0.944043	0.902	0.995	2021-04-27	678	198	2.35	X-RAY DIFFRACTION	0.29
7mkr	159	0.950314	0.91	0.99	2021-04-26	240	473	1.5	X-RAY DIFFRACTION	1.97
7miw	1	0.916	0.916	0.916	2021-04-18	1854	2529	1.25	X-RAY DIFFRACTION	1.36
7mhv	2	0.972	0.964	0.98	2021-04-15	371	479	1.75	X-RAY DIFFRACTION	1.29
7o82	7	0.945714	0.91	0.98	2021-04-14	873	357	1.69	X-RAY DIFFRACTION	0.41
7o88	3	0.95	0.93	0.96	2021-04-14	284	481	1.2	X-RAY DIFFRACTION	1.69
7o7k	1	0.94	0.94	0.94	2021-04-13	690	375	1.82	X-RAY DIFFRACTION	0.54
7o7x	1	0.95	0.95	0.95	2021-04-13	235	124	1.95	X-RAY DIFFRACTION	0.53
7mgn	94	0.95117	0.91	0.99	2021-04-12	1044	737	1.8	X-RAY DIFFRACTION	0.71
7o6r	2	0.95	0.95	0.95	2021-04-12	536	186	2	X-RAY DIFFRACTION	0.35
7o5i	2	0.963	0.927	0.999	2021-04-08	253	331	1.35	X-RAY DIFFRACTION	1.31
7me9	1	0.94	0.94	0.94	2021-04-06	250	176	1.7	X-RAY DIFFRACTION	0.7
7mee	2	0.95	0.95	0.95	2021-04-06	250	140	1.88	X-RAY DIFFRACTION	0.56
7ek9	10	0.944	0.91	0.98	2021-04-04	482	617	1.1	X-RAY DIFFRACTION	1.28
7o39	27	0.953333	0.91	0.99	2021-04-01	102	172	1.3	X-RAY DIFFRACTION	1.69
7o21	4	0.93	0.91	0.96	2021-03-30	544	503	1.34	X-RAY DIFFRACTION	0.92
7ehf	38	0.954079	0.901	0.99	2021-03-29	206	160	1.5	X-RAY DIFFRACTION	0.78
7ehi	2	0.9615	0.935	0.988	2021-03-29	588	639	1.69	X-RAY DIFFRACTION	1.09
7m43	2	0.945	0.93	0.96	2021-03-21	341	244	1.978	X-RAY DIFFRACTION	0.72
7m45	1	0.97	0.97	0.97	2021-03-21	342	242	1.889	X-RAY DIFFRACTION	0.71
7m46	2	0.94	0.92	0.96	2021-03-21	342	247	1.92	X-RAY DIFFRACTION	0.72
7m48	1	0.92	0.92	0.92	2021-03-21	342	251	1.93	X-RAY DIFFRACTION	0.73
7m49	1	0.94	0.94	0.94	2021-03-21	342	267	1.6	X-RAY DIFFRACTION	0.78
7m4b	1	0.93	0.93	0.93	2021-03-21	342	256	1.66	X-RAY DIFFRACTION	0.75
7m4e	1	0.95	0.95	0.95	2021-03-21	332	124	1.903	X-RAY DIFFRACTION	0.37
7m4i	2	0.945	0.92	0.97	2021-03-21	340	82	2.005	X-RAY DIFFRACTION	0.24
7m4j	1	0.93	0.93	0.93	2021-03-21	338	66	2.377	X-RAY DIFFRACTION	0.2
7nup	5	0.93	0.93	0.93	2021-03-12	3589	107	3.1	X-RAY DIFFRACTION	0.03
7m07	6	0.958333	0.91	0.99	2021-03-10	348	427	1.57	X-RAY DIFFRACTION	1.23
7m08	3	0.96	0.95	0.97	2021-03-10	347	336	1.7	X-RAY DIFFRACTION	0.97
7m09	14	0.95	0.93	0.99	2021-03-10	352	442	1.65	X-RAY DIFFRACTION	1.26
7m0a	16	0.951875	0.91	0.98	2021-03-10	352	400	1.83	X-RAY DIFFRACTION	1.14
7m0b	9	0.957778	0.91	0.99	2021-03-10	352	379	2	X-RAY DIFFRACTION	1.08
7lza	1	0.91	0.91	0.91	2021-03-09	219	179	2.03	X-RAY DIFFRACTION	0.82
7ea4	1	0.966	0.966	0.966	2021-03-06	1523	867	1.95	X-RAY DIFFRACTION	0.57
7nq6	15	0.945933	0.901	0.994	2021-03-01	152	215	1.5	X-RAY DIFFRACTION	1.41
7nqa	47	0.949277	0.902	0.992	2021-03-01	552	324	2.2	X-RAY DIFFRACTION	0.59
7nqn	2	0.96	0.95	0.97	2021-03-01	395	635	1.6	X-RAY DIFFRACTION	1.61
7now	83	0.94706	0.901	0.998	2021-02-26	563	398	1.85	X-RAY DIFFRACTION	0.71
7npa	4	0.955	0.94	0.98	2021-02-26	9878	10772	1.55	X-RAY DIFFRACTION	1.09
7lv7	1	0.928	0.928	0.928	2021-02-24	1426	1053	2.1	X-RAY DIFFRACTION	0.74
7ltv	2	0.928	0.916	0.94	2021-02-20	279	395	0.95	X-RAY DIFFRACTION	1.42
7lu0	1	0.919	0.919	0.919	2021-02-20	279	376	1.01	X-RAY DIFFRACTION	1.35
7lu1	2	0.954	0.928	0.98	2021-02-20	279	334	1.06	X-RAY DIFFRACTION	1.2
7lu2	1	0.924	0.924	0.924	2021-02-20	279	292	1.11	X-RAY DIFFRACTION	1.05
7lu3	2	0.9605	0.952	0.969	2021-02-20	279	267	1.16	X-RAY DIFFRACTION	0.96
7ltb	1	0.927	0.927	0.927	2021-02-19	12	41	0.95	X-RAY DIFFRACTION	3.42
7ltd	1	0.968	0.968	0.968	2021-02-19	279	461	0.9	X-RAY DIFFRACTION	1.65
7lti	1	0.933	0.933	0.933	2021-02-19	279	428	0.91	X-RAY DIFFRACTION	1.53
7lrv	74	0.953514	0.91	0.99	2021-02-17	212	251	1.4	X-RAY DIFFRACTION	1.18
7lq8	1	0.931	0.931	0.931	2021-02-13	279	265	1.3	X-RAY DIFFRACTION	0.95
7lq9	2	0.97	0.969	0.971	2021-02-13	279	263	1.43	X-RAY DIFFRACTION	0.94
7lqc	1	0.91	0.91	0.91	2021-02-13	279	281	1.02	X-RAY DIFFRACTION	1.01
7lpl	1	0.955	0.955	0.955	2021-02-12	129	113	1.14	X-RAY DIFFRACTION	0.88
7lpt	2	0.9345	0.93	0.939	2021-02-12	279	262	1.43	X-RAY DIFFRACTION	0.94
7lpv	1	0.957	0.957	0.957	2021-02-12	279	281	1.1	X-RAY DIFFRACTION	1.01
7lp6	1	0.908	0.908	0.908	2021-02-11	129	113	1.13	X-RAY DIFFRACTION	0.88
7lph	1	0.95	0.95	0.95	2021-02-11	586	325	1.99	X-RAY DIFFRACTION	0.55
7loq	1	0.927	0.927	0.927	2021-02-10	129	113	1.3	X-RAY DIFFRACTION	0.88
7lor	1	0.978	0.978	0.978	2021-02-10	129	102	1.52	X-RAY DIFFRACTION	0.79
7lnb	1	0.996	0.996	0.996	2021-02-06	207	151	1.22	X-RAY DIFFRACTION	0.73
7lnc	1	0.994	0.994	0.994	2021-02-06	207	151	1.22	X-RAY DIFFRACTION	0.73
7lnd	1	0.994	0.994	0.994	2021-02-06	207	151	1.22	X-RAY DIFFRACTION	0.73
7e2m	50	0.9538	0.91	0.99	2021-02-05	775	283	2.35	X-RAY DIFFRACTION	0.37
7llp	1	0.904	0.904	0.904	2021-02-04	129	116	1.13	X-RAY DIFFRACTION	0.9
7nen	2	0.915	0.91	0.92	2021-02-04	160	164	1.98	X-RAY DIFFRACTION	1.02
7lkc	2	0.95	0.916	0.984	2021-02-02	14	54	0.95	X-RAY DIFFRACTION	3.86
7ljw	1	0.995	0.995	0.995	2021-02-01	207	151	1.22	X-RAY DIFFRACTION	0.73
7ljz	1	0.993	0.993	0.993	2021-02-01	207	148	1.29	X-RAY DIFFRACTION	0.71
7nde	1	0.975	0.975	0.975	2021-02-01	233	186	1.45	X-RAY DIFFRACTION	0.8
7ljv	1	0.995	0.995	0.995	2021-01-31	207	143	1.48	X-RAY DIFFRACTION	0.69
7ncz	1	0.925	0.925	0.925	2021-01-29	227	234	1.64	X-RAY DIFFRACTION	1.03
7lfg	2	0.943	0.929	0.957	2021-01-17	207	165	1.22	X-RAY DIFFRACTION	0.8
7ldb	3	0.906333	0.901	0.91	2021-01-13	456	323	1.35	X-RAY DIFFRACTION	0.71
7ldi	3	0.920333	0.913	0.933	2021-01-13	226	195	1.2	X-RAY DIFFRACTION	0.86
7ldm	3	0.939667	0.926	0.965	2021-01-13	226	195	1.15	X-RAY DIFFRACTION	0.86
7ldo	3	0.973667	0.969	0.982	2021-01-13	226	199	1.1	X-RAY DIFFRACTION	0.88
7bie	7	0.939	0.911	0.965	2021-01-12	572	513	1.8	X-RAY DIFFRACTION	0.9
7bif	12	0.956083	0.909	0.993	2021-01-12	1144	1357	1.4	X-RAY DIFFRACTION	1.19
7big	1	0.966	0.966	0.966	2021-01-12	572	391	1.8	X-RAY DIFFRACTION	0.68
7lcx	9	0.968111	0.926	0.998	2021-01-12	456	355	1.2	X-RAY DIFFRACTION	0.78
7ld6	4	0.93525	0.91	0.997	2021-01-12	456	334	1.3	X-RAY DIFFRACTION	0.73
7ld7	5	0.9326	0.904	0.969	2021-01-12	456	334	1.25	X-RAY DIFFRACTION	0.73
7ld8	1	0.978	0.978	0.978	2021-01-12	268	350	1.5	X-RAY DIFFRACTION	1.31
7bhd	115	0.959487	0.901	0.999	2021-01-11	316	483	1.4	X-RAY DIFFRACTION	1.53
7bgt	5	0.954	0.92	0.98	2021-01-08	442	308	1.93	X-RAY DIFFRACTION	0.7
7bgu	1	0.97	0.97	0.97	2021-01-08	440	169	2.433	X-RAY DIFFRACTION	0.38
7lbh	1	0.901	0.901	0.901	2021-01-08	456	363	1.15	X-RAY DIFFRACTION	0.8
7lbi	2	0.952	0.907	0.997	2021-01-08	456	366	1.2	X-RAY DIFFRACTION	0.8
7lax	3	0.92	0.91	0.93	2021-01-07	226	195	1.198	X-RAY DIFFRACTION	0.86
7lb9	3	0.973333	0.97	0.98	2021-01-07	226	199	1.101	X-RAY DIFFRACTION	0.88
7bey	3	0.956667	0.92	0.98	2021-01-06	200	238	1.5	X-RAY DIFFRACTION	1.19
7lav	3	0.943333	0.93	0.97	2021-01-06	226	195	1.149	X-RAY DIFFRACTION	0.86
7l9t	1	0.922	0.922	0.922	2021-01-05	156	81	1.8	X-RAY DIFFRACTION	0.52
7l9w	7	0.96	0.93	0.99	2021-01-05	456	355	1.199	X-RAY DIFFRACTION	0.78
7l9z	3	0.913333	0.91	0.92	2021-01-05	456	334	1.3	X-RAY DIFFRACTION	0.73
7la0	3	0.95	0.94	0.97	2021-01-05	456	334	1.25	X-RAY DIFFRACTION	0.73
7la3	2	0.91	0.91	0.91	2021-01-05	456	323	1.349	X-RAY DIFFRACTION	0.71
7l9q	1	0.91	0.91	0.91	2021-01-04	456	363	1.149	X-RAY DIFFRACTION	0.8
7l9s	1	0.91	0.91	0.91	2021-01-04	456	366	1.2	X-RAY DIFFRACTION	0.8
7l99	62	0.960758	0.906	0.999	2021-01-03	450	322	1.9	X-RAY DIFFRACTION	0.72
7l91	1	0.907	0.907	0.907	2021-01-01	264	71	2.2	X-RAY DIFFRACTION	0.27
7ds2	3	0.954667	0.909	0.978	2020-12-30	531	433	1.95	X-RAY DIFFRACTION	0.82
7ds3	1	0.943	0.943	0.943	2020-12-30	519	239	2.09	X-RAY DIFFRACTION	0.46
7ds6	1	0.992	0.992	0.992	2020-12-30	530	457	1.69	X-RAY DIFFRACTION	0.86
7bdr	1	0.99	0.99	0.99	2020-12-22	259	322	0.91	X-RAY DIFFRACTION	1.24
7bcy	12	0.954167	0.92	0.99	2020-12-21	620	692	1.5	X-RAY DIFFRACTION	1.12
7bbv	5	0.9508	0.919	0.982	2020-12-18	596	1051	1.2	X-RAY DIFFRACTION	1.76
7bbw	1	0.919	0.919	0.919	2020-12-18	700	1184	1.25	X-RAY DIFFRACTION	1.69
7l47	2	0.95	0.91	0.99	2020-12-18	648	705	1.55	X-RAY DIFFRACTION	1.09
7l35	1	0.94	0.94	0.94	2020-12-17	670	605	2	X-RAY DIFFRACTION	0.9
7l39	1	0.98	0.98	0.98	2020-12-17	162	90	1.35	X-RAY DIFFRACTION	0.56
7l3b	2	0.915	0.91	0.92	2020-12-17	162	93	1.27	X-RAY DIFFRACTION	0.57
7l3d	2	0.93	0.91	0.95	2020-12-17	162	98	1.35	X-RAY DIFFRACTION	0.6
7l3e	1	0.96	0.96	0.96	2020-12-17	162	228	1.13	X-RAY DIFFRACTION	1.41
7l3f	4	0.9225	0.91	0.95	2020-12-17	162	91	1.49	X-RAY DIFFRACTION	0.56
7l3j	1	0.96	0.96	0.96	2020-12-17	162	88	1.49	X-RAY DIFFRACTION	0.54
7baz	22	0.951818	0.91	0.99	2020-12-16	129	209	1.3	X-RAY DIFFRACTION	1.62
7bb1	21	0.946667	0.91	0.99	2020-12-16	129	211	1.3	X-RAY DIFFRACTION	1.64
7b95	2	0.925	0.91	0.94	2020-12-14	1258	1039	1.4	X-RAY DIFFRACTION	0.83
7b9j	25	0.9488	0.91	0.99	2020-12-14	129	100	2.2	X-RAY DIFFRACTION	0.78
7l1h	103	0.942524	0.91	0.99	2020-12-14	663	891	1.5	X-RAY DIFFRACTION	1.34
7b83	69	0.955348	0.903	0.999	2020-12-12	306	280	1.8	X-RAY DIFFRACTION	0.92
7b8b	21	0.93419	0.904	0.994	2020-12-12	736	999	2.03	X-RAY DIFFRACTION	1.36
7b7a	1	0.984	0.984	0.984	2020-12-10	391	582	1.3	X-RAY DIFFRACTION	1.49
7b5v	67	0.937463	0.91	0.99	2020-12-07	698	648	1.7	X-RAY DIFFRACTION	0.93
7b46	1	0.903	0.903	0.903	2020-12-02	811	295	2.02	X-RAY DIFFRACTION	0.36
7b47	5	0.9426	0.918	0.985	2020-12-02	758	422	1.8	X-RAY DIFFRACTION	0.56
7b49	2	0.9085	0.907	0.91	2020-12-02	410	498	1.42	X-RAY DIFFRACTION	1.21
7b4a	5	0.9424	0.913	0.987	2020-12-02	410	510	1.9	X-RAY DIFFRACTION	1.24
7b4b	2	0.9435	0.924	0.963	2020-12-02	756	635	1.76	X-RAY DIFFRACTION	0.84
7b4e	5	0.9408	0.915	0.982	2020-12-02	201	274	1.58	X-RAY DIFFRACTION	1.36
7b4f	5	0.9474	0.924	0.976	2020-12-02	207	295	1.78	X-RAY DIFFRACTION	1.43
7b4g	1	0.98	0.98	0.98	2020-12-02	210	318	1.86	X-RAY DIFFRACTION	1.51
7b4h	2	0.9205	0.914	0.927	2020-12-02	206	276	1.39	X-RAY DIFFRACTION	1.34
7b4n	4	0.92525	0.902	0.969	2020-12-02	204	294	1.32	X-RAY DIFFRACTION	1.44
7kx0	3	0.966667	0.95	0.98	2020-12-02	718	145	2.69	X-RAY DIFFRACTION	0.2
7b1s	20	0.9445	0.91	0.99	2020-11-25	2646	3086	0.992	X-RAY DIFFRACTION	1.17
7kus	2	0.969	0.942	0.996	2020-11-25	638	322	2	X-RAY DIFFRACTION	0.5
7kuv	1	0.902	0.902	0.902	2020-11-25	638	280	2.15	X-RAY DIFFRACTION	0.44
7kss	1	0.94	0.94	0.94	2020-11-24	343	385	1.503	X-RAY DIFFRACTION	1.12
7ksu	2	0.94	0.94	0.94	2020-11-24	343	298	1.65	X-RAY DIFFRACTION	0.87
7ksv	4	0.9725	0.97	0.98	2020-11-24	343	337	1.64	X-RAY DIFFRACTION	0.98
7ksw	1	0.92	0.92	0.92	2020-11-24	346	418	1.49	X-RAY DIFFRACTION	1.21
7kt2	3	0.963333	0.94	0.98	2020-11-24	343	340	1.499	X-RAY DIFFRACTION	0.99
7kt5	1	0.93	0.93	0.93	2020-11-24	344	370	1.46	X-RAY DIFFRACTION	1.08
7kt6	3	0.936667	0.92	0.97	2020-11-24	343	308	1.87	X-RAY DIFFRACTION	0.9
7kth	1	0.91	0.91	0.91	2020-11-24	344	448	1.476	X-RAY DIFFRACTION	1.3
7ktk	2	0.95	0.94	0.96	2020-11-24	346	329	1.419	X-RAY DIFFRACTION	0.95
7ktl	1	0.95	0.95	0.95	2020-11-24	344	401	1.421	X-RAY DIFFRACTION	1.17
7kty	39	0.958718	0.91	0.99	2020-11-24	241	99	2	X-RAY DIFFRACTION	0.41
7ktz	60	0.953833	0.91	0.99	2020-11-24	241	249	2	X-RAY DIFFRACTION	1.03
7ku0	43	0.950698	0.91	0.99	2020-11-24	241	243	2.02	X-RAY DIFFRACTION	1.01
7ku2	18	0.953333	0.91	0.99	2020-11-24	241	44	2.185	X-RAY DIFFRACTION	0.18
7ku3	40	0.95025	0.91	0.99	2020-11-24	241	195	2	X-RAY DIFFRACTION	0.81
7b0w	1	0.91	0.91	0.91	2020-11-23	341	441	1.75	X-RAY DIFFRACTION	1.29
7b0o	7	0.972857	0.94	0.99	2020-11-20	427	43	2.33	X-RAY DIFFRACTION	0.1
7b0p	27	0.946296	0.91	0.99	2020-11-20	439	168	1.935	X-RAY DIFFRACTION	0.38
7b0q	4	0.96	0.93	0.98	2020-11-20	220	21	2.42	X-RAY DIFFRACTION	0.1
7b0r	8	0.95125	0.91	0.99	2020-11-20	224	43	2.2	X-RAY DIFFRACTION	0.19
7dik	1	0.95	0.95	0.95	2020-11-19	107	143	1.55	X-RAY DIFFRACTION	1.34
7dil	3	0.953333	0.93	0.97	2020-11-19	106	146	1.71	X-RAY DIFFRACTION	1.38
7din	3	0.956667	0.94	0.97	2020-11-19	106	128	1.799	X-RAY DIFFRACTION	1.21
7dio	1	0.98	0.98	0.98	2020-11-19	107	122	1.899	X-RAY DIFFRACTION	1.14
7dip	1	0.99	0.99	0.99	2020-11-19	107	155	1.731	X-RAY DIFFRACTION	1.45
7diq	2	0.92	0.92	0.92	2020-11-19	107	97	1.87	X-RAY DIFFRACTION	0.91
7dir	6	0.958333	0.92	0.99	2020-11-19	107	120	1.65	X-RAY DIFFRACTION	1.12
7dis	1	0.97	0.97	0.97	2020-11-19	106	75	1.901	X-RAY DIFFRACTION	0.71
7dit	1	0.91	0.91	0.91	2020-11-19	106	126	1.8	X-RAY DIFFRACTION	1.19
7diu	1	0.99	0.99	0.99	2020-11-19	106	72	1.879	X-RAY DIFFRACTION	0.68
7diz	1	0.98	0.98	0.98	2020-11-19	106	92	1.8	X-RAY DIFFRACTION	0.87
7dj0	3	0.943333	0.93	0.96	2020-11-19	107	127	1.67	X-RAY DIFFRACTION	1.19
7kr0	1	0.96	0.96	0.96	2020-11-18	169	312	0.77	X-RAY DIFFRACTION	1.85
7kqo	180	0.963722	0.91	0.99	2020-11-17	338	745	0.85	X-RAY DIFFRACTION	2.2
7kqp	188	0.962766	0.91	0.99	2020-11-17	338	663	0.88	X-RAY DIFFRACTION	1.96
7kqw	71	0.961549	0.91	0.99	2020-11-17	173	293	0.93	X-RAY DIFFRACTION	1.69
7kq6	5	0.9642	0.931	0.986	2020-11-13	1808	1554	1.8	X-RAY DIFFRACTION	0.86
7kq8	2	0.935	0.93	0.94	2020-11-13	1176	597	2.15	X-RAY DIFFRACTION	0.51
7axr	1	0.99	0.99	0.99	2020-11-10	127	157	1.5	X-RAY DIFFRACTION	1.24
7df2	1	0.967	0.967	0.967	2020-11-06	170	199	1.7	X-RAY DIFFRACTION	1.17
7avk	15	0.937333	0.91	0.99	2020-11-05	166	235	0.82	X-RAY DIFFRACTION	1.42
7de5	1	0.96	0.96	0.96	2020-11-02	595	622	1.55	X-RAY DIFFRACTION	1.05
7km6	5	0.956	0.91	0.98	2020-11-02	672	416	1.67	X-RAY DIFFRACTION	0.62
7atv	3	0.980667	0.958	0.995	2020-10-31	328	444	0.98	X-RAY DIFFRACTION	1.35
7kld	5	0.924	0.91	0.95	2020-10-29	332	87	2.25	X-RAY DIFFRACTION	0.26
7asq	1	0.93	0.93	0.93	2020-10-28	256	331	0.95	X-RAY DIFFRACTION	1.29
7khl	2	0.955	0.93	0.98	2020-10-21	253	382	1.286	X-RAY DIFFRACTION	1.51
7aol	1	0.98	0.98	0.98	2020-10-14	306	392	1.47	X-RAY DIFFRACTION	1.28
7ao1	2	0.902	0.902	0.902	2020-10-13	598	326	1.8	X-RAY DIFFRACTION	0.55
7ao2	1	0.934	0.934	0.934	2020-10-13	586	396	1.75	X-RAY DIFFRACTION	0.68
7d9c	1	0.997	0.997	0.997	2020-10-13	588	614	1.36	X-RAY DIFFRACTION	1.04
7an7	4	0.9325	0.91	0.96	2020-10-11	565	528	1.81	X-RAY DIFFRACTION	0.93
7an8	1	0.96	0.96	0.96	2020-10-11	568	333	2.01	X-RAY DIFFRACTION	0.59
7an9	1	0.96	0.96	0.96	2020-10-11	558	213	2.11	X-RAY DIFFRACTION	0.38
7amr	23	0.95913	0.92	0.99	2020-10-09	880	683	1.949	X-RAY DIFFRACTION	0.78
7ams	25	0.9608	0.92	0.99	2020-10-09	876	644	2.419	X-RAY DIFFRACTION	0.74
7kdf	9	0.941333	0.901	0.975	2020-10-08	713	95	2.72	X-RAY DIFFRACTION	0.13
7alo	2	0.9505	0.95	0.951	2020-10-07	768	527	1.8	X-RAY DIFFRACTION	0.69
7kct	1	0.961	0.961	0.961	2020-10-07	906	310	2.02	X-RAY DIFFRACTION	0.34
7kc8	7	0.95	0.93	0.98	2020-10-05	559	121	2.3	X-RAY DIFFRACTION	0.22
7kcg	7	0.938571	0.91	0.99	2020-10-05	143	30	1.87	X-RAY DIFFRACTION	0.21
7kbn	2	0.96	0.95	0.97	2020-10-02	663	660	1.6	X-RAY DIFFRACTION	1
7ag5	1	0.91	0.91	0.91	2020-09-21	11	19	1.04	X-RAY DIFFRACTION	1.73
7aey	2	0.95	0.95	0.95	2020-09-18	379	654	0.919	X-RAY DIFFRACTION	1.73
7adw	1	0.974	0.974	0.974	2020-09-16	305	321	1.63	X-RAY DIFFRACTION	1.05
7k4x	1	0.951	0.951	0.951	2020-09-16	603	512	1.6	X-RAY DIFFRACTION	0.85
7acw	6	0.95	0.92	0.99	2020-09-11	214	107	1.5	X-RAY DIFFRACTION	0.5
7abx	2	0.915	0.91	0.92	2020-09-09	249	436	1.2	X-RAY DIFFRACTION	1.75
7abu	1	0.96	0.96	0.96	2020-09-08	306	265	1.6	X-RAY DIFFRACTION	0.87
7aa9	1	0.913	0.913	0.913	2020-09-03	758	743	1.72	X-RAY DIFFRACTION	0.98
7a9a	4	0.9775	0.95	0.99	2020-09-01	471	579	1.17	X-RAY DIFFRACTION	1.23
7a7l	1	0.95	0.95	0.95	2020-08-30	231	322	1.3	X-RAY DIFFRACTION	1.39
7jx1	1	0.998	0.998	0.998	2020-08-26	528	263	1.82	X-RAY DIFFRACTION	0.5
7jvv	1	0.93	0.93	0.93	2020-08-24	736	447	1.84	X-RAY DIFFRACTION	0.61
7jvs	1	0.95	0.95	0.95	2020-08-22	223	24	2.3	X-RAY DIFFRACTION	0.11
7a2j	1	0.99	0.99	0.99	2020-08-18	116	78	1.5	X-RAY DIFFRACTION	0.67
7a2w	1	0.94	0.94	0.94	2020-08-18	74	119	0.99	X-RAY DIFFRACTION	1.61
7a2x	1	0.98	0.98	0.98	2020-08-18	73	150	0.92	X-RAY DIFFRACTION	2.05
7a30	1	0.91	0.91	0.91	2020-08-18	57	43	1.67	X-RAY DIFFRACTION	0.75
7a32	2	0.96	0.94	0.98	2020-08-18	232	342	1.15	X-RAY DIFFRACTION	1.47
7crs	24	0.939917	0.905	0.979	2020-08-14	264	106	1.85	X-RAY DIFFRACTION	0.4
7crt	13	0.944462	0.901	0.999	2020-08-14	264	106	1.85	X-RAY DIFFRACTION	0.4
7crx	20	0.95565	0.903	0.993	2020-08-14	264	106	1.85	X-RAY DIFFRACTION	0.4
7cry	17	0.941	0.903	0.996	2020-08-14	264	106	1.85	X-RAY DIFFRACTION	0.4
7cri	26	0.949885	0.902	0.998	2020-08-13	264	106	1.85	X-RAY DIFFRACTION	0.4
7crj	22	0.945727	0.902	0.999	2020-08-13	264	106	1.65	X-RAY DIFFRACTION	0.4
7crk	18	0.945111	0.907	0.985	2020-08-13	264	106	1.85	X-RAY DIFFRACTION	0.4
7crl	14	0.945786	0.901	0.999	2020-08-13	264	106	1.85	X-RAY DIFFRACTION	0.4
7a1b	1	0.962	0.962	0.962	2020-08-12	327	291	1.287	X-RAY DIFFRACTION	0.89
7jr8	1	0.902	0.902	0.902	2020-08-11	400	595	1.13	X-RAY DIFFRACTION	1.49
7a0h	2	0.928	0.912	0.944	2020-08-09	540	149	2.22	X-RAY DIFFRACTION	0.28
7a0l	11	0.947273	0.91	0.99	2020-08-09	592	351	1.33	X-RAY DIFFRACTION	0.59
7a0l	11	0.947273	0.91	0.99	2020-08-09	592	351	1.33	X-RAY DIFFRACTION	0.59
7a0l	11	0.947273	0.91	0.99	2020-08-09	592	351	2.1	X-RAY DIFFRACTION	0.59
7a0l	11	0.947273	0.91	0.99	2020-08-09	592	351	2.1	X-RAY DIFFRACTION	0.59
7a0l	11	0.947273	0.91	0.99	2020-08-09	592	351		X-RAY DIFFRACTION	0.59
7a0l	11	0.947273	0.91	0.99	2020-08-09	592	351		X-RAY DIFFRACTION	0.59
7cp5	5	0.926	0.92	0.95	2020-08-06	3550	2968	1.76	X-RAY DIFFRACTION	0.84
7jo8	37	0.96027	0.91	0.99	2020-08-06	217	215	1.399	X-RAY DIFFRACTION	0.99
7co9	1	0.98	0.98	0.98	2020-08-04	346	379	1.599	X-RAY DIFFRACTION	1.1
6zx4	3	0.956667	0.91	0.99	2020-07-29	352	499	0.96	X-RAY DIFFRACTION	1.42
6zwf	1	0.94	0.94	0.94	2020-07-28	352	475	1.05	X-RAY DIFFRACTION	1.35
6zwh	2	0.9505	0.91	0.991	2020-07-28	352	389	1.5	X-RAY DIFFRACTION	1.11
6zwi	1	0.904	0.904	0.904	2020-07-28	527	228	1.85	X-RAY DIFFRACTION	0.43
6zwj	1	0.92	0.92	0.92	2020-07-28	352	453	1.35	X-RAY DIFFRACTION	1.29
7jja	113	0.95646	0.91	0.99	2020-07-24	180	390	1.01	X-RAY DIFFRACTION	2.17
6zua	1	0.94	0.94	0.94	2020-07-22	333	596	1.14	X-RAY DIFFRACTION	1.79
6xt0	5	0.96	0.93	0.98	2020-07-16	663	876	1.37	X-RAY DIFFRACTION	1.32
6xso	1	0.928	0.928	0.928	2020-07-15	744	1048	1.5	X-RAY DIFFRACTION	1.41
7cjz	2	0.935	0.92	0.95	2020-07-15	129	58	1.75	X-RAY DIFFRACTION	0.45
6xrv	1	0.95	0.95	0.95	2020-07-13	1614	1618	1.43	X-RAY DIFFRACTION	1
6xrh	6	0.951167	0.921	0.997	2020-07-12	663	725	1.44	X-RAY DIFFRACTION	1.09
6xoy	7	0.968143	0.905	0.995	2020-07-07	663	525	1.64	X-RAY DIFFRACTION	0.79
6znc	3	0.993333	0.984	0.999	2020-07-06	206	177	1.64	X-RAY DIFFRACTION	0.86
6zma	1	0.99	0.99	0.99	2020-07-02	398	212	2.15	X-RAY DIFFRACTION	0.53
6zjr	1	0.98	0.98	0.98	2020-06-29	989	528	2	X-RAY DIFFRACTION	0.53
6xin	3	0.956667	0.95	0.96	2020-06-20	654	617	1.75	X-RAY DIFFRACTION	0.94
6xhu	1	0.96	0.96	0.96	2020-06-19	612	197	1.8	X-RAY DIFFRACTION	0.32
6zgs	3	0.936667	0.91	0.96	2020-06-19	768	7	2.151	X-RAY DIFFRACTION	0.01
6zgt	1	0.94	0.94	0.94	2020-06-19	768	6	2.23	X-RAY DIFFRACTION	0.01
6zgu	1	0.94	0.94	0.94	2020-06-19	768	8	2.18	X-RAY DIFFRACTION	0.01
6zeg	6	0.963167	0.92	0.999	2020-06-16	750	844	1.09	X-RAY DIFFRACTION	1.13
6zei	2	0.9675	0.956	0.979	2020-06-16	742	691	1.39	X-RAY DIFFRACTION	0.93
6xc1	1	0.986	0.986	0.986	2020-06-07	243	119	1.92	X-RAY DIFFRACTION	0.49
6z9z	3	0.954333	0.928	0.992	2020-06-04	1499	1668	1.04	X-RAY DIFFRACTION	1.11
6z8m	1	0.95	0.95	0.95	2020-06-02	767	684	1.02	X-RAY DIFFRACTION	0.89
6x8n	32	0.944063	0.91	0.99	2020-06-01	252	263	1.6	X-RAY DIFFRACTION	1.04
6z7i	1	0.92	0.92	0.92	2020-05-31	260	362	0.98	X-RAY DIFFRACTION	1.39
6x6z	1	0.98	0.98	0.98	2020-05-29	467	764	1.4	X-RAY DIFFRACTION	1.64
6x7c	12	0.964167	0.93	0.99	2020-05-29	127	77	2.7	X-RAY DIFFRACTION	0.61
6x5w	1	0.94	0.94	0.94	2020-05-27	510	518	1.8	X-RAY DIFFRACTION	1.02
6z5p	1	0.99	0.99	0.99	2020-05-27	180	298	1.42	X-RAY DIFFRACTION	1.66
6z5m	1	0.92	0.92	0.92	2020-05-26	90	209	1.6	X-RAY DIFFRACTION	2.32
6x3b	1	0.98	0.98	0.98	2020-05-21	1178	525	1.91	X-RAY DIFFRACTION	0.45
6x3c	4	0.94	0.91	0.98	2020-05-21	1231	44	3.05	X-RAY DIFFRACTION	0.04
6z1v	2	0.9765	0.972	0.981	2020-05-14	203	134	1.33	X-RAY DIFFRACTION	0.66
6wyr	1	0.92	0.92	0.92	2020-05-13	873	602	1.8	X-RAY DIFFRACTION	0.69
6wyt	1	0.98	0.98	0.98	2020-05-13	429	200	1.75	X-RAY DIFFRACTION	0.47
6wx1	1	0.99	0.99	0.99	2020-05-09	433	146	2	X-RAY DIFFRACTION	0.34
6z0m	4	0.9625	0.91	0.99	2020-05-09	400	614	1.45	X-RAY DIFFRACTION	1.53
6wvo	42	0.947071	0.904	0.995	2020-05-06	1070	515	2.19	X-RAY DIFFRACTION	0.48
6wto	1	0.94	0.94	0.94	2020-05-03	279	104	1.74	X-RAY DIFFRACTION	0.37
6wtq	18	0.9625	0.911	0.998	2020-05-03	265	60	1.79968	X-RAY DIFFRACTION	0.23
7bys	1	0.99	0.99	0.99	2020-04-24	854	1242	1.4	X-RAY DIFFRACTION	1.45
6ysj	1	0.92	0.92	0.92	2020-04-22	288	236	1.45	X-RAY DIFFRACTION	0.82
6wmd	1	0.973	0.973	0.973	2020-04-21	213	367	1.5	X-RAY DIFFRACTION	1.72
7by4	1	0.97	0.97	0.97	2020-04-21	441	522	1.5	X-RAY DIFFRACTION	1.18
6ynq	74	0.957365	0.901	0.999	2020-04-14	306	301	1.8	X-RAY DIFFRACTION	0.98
6yob	15	0.944667	0.91	0.98	2020-04-14	129	75	1.85	X-RAY DIFFRACTION	0.58
6yoc	9	0.947778	0.91	0.98	2020-04-14	129	53	1.86	X-RAY DIFFRACTION	0.41
6yod	20	0.948	0.91	0.99	2020-04-14	129	99	1.601	X-RAY DIFFRACTION	0.77
6yoe	12	0.962667	0.901	0.997	2020-04-14	129	55	1.85	X-RAY DIFFRACTION	0.43
6yof	13	0.966154	0.92	0.99	2020-04-14	460	73	2.45	X-RAY DIFFRACTION	0.16
6yog	22	0.940455	0.91	0.99	2020-04-14	448	77	2.3	X-RAY DIFFRACTION	0.17
6wid	7	0.955714	0.91	0.99	2020-04-09	348	350	1.5	X-RAY DIFFRACTION	1.01
6wie	3	0.913333	0.91	0.92	2020-04-09	347	347	1.5	X-RAY DIFFRACTION	1
6wi2	1	0.98	0.98	0.98	2020-04-08	686	403	1.95	X-RAY DIFFRACTION	0.59
6wgx	32	0.95875	0.909	0.999	2020-04-06	252	309	1.53	X-RAY DIFFRACTION	1.23
6wey	6	0.9205	0.907	0.952	2020-04-03	172	363	0.95	X-RAY DIFFRACTION	2.11
6wdv	1	0.983	0.983	0.983	2020-04-01	638	168	2.4	X-RAY DIFFRACTION	0.26
6wdx	1	0.927	0.927	0.927	2020-04-01	631	87	2.65	X-RAY DIFFRACTION	0.14
6wdy	1	0.935	0.935	0.935	2020-04-01	635	89	2.65	X-RAY DIFFRACTION	0.14
6yia	1	0.962	0.962	0.962	2020-04-01	241	388	1.3	X-RAY DIFFRACTION	1.61
6yii	1	0.91	0.91	0.91	2020-04-01	473	642	1.44	X-RAY DIFFRACTION	1.36
6yhm	45	0.950978	0.905	0.994	2020-03-30	293	340	1.13	X-RAY DIFFRACTION	1.16
7brd	2	0.945	0.92	0.97	2020-03-27	388	298	1.892	X-RAY DIFFRACTION	0.77
6w6x	85	0.956706	0.91	0.99	2020-03-18	252	316	1.297	X-RAY DIFFRACTION	1.25
6w70	22	0.942727	0.91	0.99	2020-03-18	252	272	1.296	X-RAY DIFFRACTION	1.08
6yb7	1	0.91	0.91	0.91	2020-03-16	305	392	1.25	X-RAY DIFFRACTION	1.29
6yb2	2	0.99	0.99	0.99	2020-03-15	192	141	1.18	X-RAY DIFFRACTION	0.73
6w1p	1	0.98	0.98	0.98	2020-03-04	5308	1582	2.26	X-RAY DIFFRACTION	0.3
6w1q	1	0.98	0.98	0.98	2020-03-04	5308	1392	2.27	X-RAY DIFFRACTION	0.26
6w1r	1	0.98	0.98	0.98	2020-03-04	5308	1417	2.23	X-RAY DIFFRACTION	0.27
6w1t	1	0.98	0.98	0.98	2020-03-04	5308	2097	2.01	X-RAY DIFFRACTION	0.4
6w1u	1	0.98	0.98	0.98	2020-03-04	5308	2066	2.09	X-RAY DIFFRACTION	0.39
6w1v	1	0.98	0.98	0.98	2020-03-04	5308	2002	2.09	X-RAY DIFFRACTION	0.38
6y7p	34	0.95	0.91	0.99	2020-03-02	319	302	1.75	X-RAY DIFFRACTION	0.95
6vyd	6	0.949833	0.92	0.991	2020-02-26	595	507	1.46	X-RAY DIFFRACTION	0.85
6lz9	2	0.955	0.95	0.96	2020-02-18	661	5	2.8	X-RAY DIFFRACTION	0.01
6vw7	1	0.99	0.99	0.99	2020-02-18	1327	713	2	X-RAY DIFFRACTION	0.54
6y3c	1	0.97	0.97	0.97	2020-02-18	557	17	3.361	X-RAY DIFFRACTION	0.03
6vvg	4	0.95475	0.908	0.991	2020-02-17	531	424	2.01	X-RAY DIFFRACTION	0.8
6y26	1	0.982	0.982	0.982	2020-02-15	385	671	1.2	X-RAY DIFFRACTION	1.74
6y27	2	0.973	0.956	0.99	2020-02-15	385	628	1.38	X-RAY DIFFRACTION	1.63
6y2a	1	0.923	0.923	0.923	2020-02-15	385	702	1.25	X-RAY DIFFRACTION	1.82
6y2b	1	0.988	0.988	0.988	2020-02-15	385	681	1.37	X-RAY DIFFRACTION	1.77
6vta	2	0.96	0.95	0.97	2020-02-12	361	480	1.42	X-RAY DIFFRACTION	1.33
6y0h	30	0.945	0.91	0.99	2020-02-07	189	277	1	X-RAY DIFFRACTION	1.47
6y0j	9	0.98	0.98	0.98	2020-02-07	427	95	2.7	X-RAY DIFFRACTION	0.22
6vr3	1	0.94	0.94	0.94	2020-02-06	352	170	2	X-RAY DIFFRACTION	0.48
6vqe	2	0.975	0.96	0.99	2020-02-05	386	382	1.77	X-RAY DIFFRACTION	0.99
6vnq	2	0.98	0.978	0.982	2020-01-29	638	261	2.05	X-RAY DIFFRACTION	0.41
6xxm	2	0.91	0.91	0.91	2020-01-27	692	569	1.67	X-RAY DIFFRACTION	0.82
6vjj	1	0.98	0.98	0.98	2020-01-16	245	145	1.4	X-RAY DIFFRACTION	0.59
6vj7	110	0.956091	0.91	0.99	2020-01-15	1698	771	2.6	X-RAY DIFFRACTION	0.45
6tx4	76	0.961118	0.905	0.999	2020-01-13	128	218	1.06	X-RAY DIFFRACTION	1.7
6tx5	66	0.955167	0.901	0.999	2020-01-13	128	192	1.08	X-RAY DIFFRACTION	1.5
6tx6	87	0.960862	0.905	0.999	2020-01-13	128	233	0.98	X-RAY DIFFRACTION	1.82
6tx7	40	0.9636	0.902	0.999	2020-01-13	128	172	1.13	X-RAY DIFFRACTION	1.34
6tx8	40	0.956725	0.901	0.999	2020-01-13	128	195	1.2	X-RAY DIFFRACTION	1.52
6tx9	4	0.915	0.91	0.93	2020-01-13	128	202	1.42	X-RAY DIFFRACTION	1.58
6lpe	3	0.95	0.91	0.97	2020-01-10	688	616	1.99	X-RAY DIFFRACTION	0.9
6tve	4	0.965	0.932	0.994	2020-01-09	524	685	1.05	X-RAY DIFFRACTION	1.31
6tvg	3	0.934667	0.907	0.97	2020-01-09	524	549	1.48	X-RAY DIFFRACTION	1.05
6vez	1	0.96	0.96	0.96	2020-01-03	344	337	1.875	X-RAY DIFFRACTION	0.98
6vf3	1	0.97	0.97	0.97	2020-01-03	343	328	1.521	X-RAY DIFFRACTION	0.96
6vf5	2	0.945	0.93	0.96	2020-01-03	345	346	1.6	X-RAY DIFFRACTION	1
6vf6	3	0.96	0.93	0.98	2020-01-03	344	301	1.69	X-RAY DIFFRACTION	0.88
6vf7	4	0.95	0.91	0.99	2020-01-03	343	316	1.871	X-RAY DIFFRACTION	0.92
6vfa	2	0.96	0.96	0.96	2020-01-03	344	299	1.76	X-RAY DIFFRACTION	0.87
6vfc	1	0.98	0.98	0.98	2020-01-03	345	314	1.59	X-RAY DIFFRACTION	0.91
6ttn	1	0.94	0.94	0.94	2019-12-29	300	477	1.12	X-RAY DIFFRACTION	1.59
6tt4	1	0.99	0.99	0.99	2019-12-23	1215	983	1.8	X-RAY DIFFRACTION	0.81
6ljc	1	0.925	0.925	0.925	2019-12-14	208	312	1.85	X-RAY DIFFRACTION	1.5
6tpu	59	0.949831	0.91	0.99	2019-12-14	387	467	1.55	X-RAY DIFFRACTION	1.21
6tok	1	0.96	0.96	0.96	2019-12-11	131	178	1.43	X-RAY DIFFRACTION	1.36
6v8f	1	0.93	0.93	0.93	2019-12-11	924	603	2.3	X-RAY DIFFRACTION	0.65
6lhx	6	0.956667	0.92	0.99	2019-12-10	1726	36	2.501	X-RAY DIFFRACTION	0.02
6tn6	1	0.99	0.99	0.99	2019-12-06	465	502	1.45	X-RAY DIFFRACTION	1.08
6v70	1	0.928	0.928	0.928	2019-12-06	217	106	1.95	X-RAY DIFFRACTION	0.49
6tma	1	0.99	0.99	0.99	2019-12-03	462	627	1.5	X-RAY DIFFRACTION	1.36
6tl7	51	0.948431	0.91	0.99	2019-12-02	268	509	1.11	X-RAY DIFFRACTION	1.9
6tkg	3	0.972667	0.954	0.999	2019-11-28	313	310	1.35	X-RAY DIFFRACTION	0.99
6tkl	5	0.9404	0.91	0.99	2019-11-28	313	255	1.3	X-RAY DIFFRACTION	0.81
6v4c	25	0.952	0.92	0.99	2019-11-27	294	121	1.97	X-RAY DIFFRACTION	0.41
6tjn	3	0.966667	0.95	0.98	2019-11-26	232	206	1.702	X-RAY DIFFRACTION	0.89
6tj8	1	0.97	0.97	0.97	2019-11-25	1331	1589	0.921	X-RAY DIFFRACTION	1.19
6tj9	5	0.9226	0.904	0.956	2019-11-25	1331	1525	0.95	X-RAY DIFFRACTION	1.15
6v2o	133	0.963985	0.91	0.99	2019-11-25	386	532	1.27	X-RAY DIFFRACTION	1.38
6v2p	145	0.96731	0.91	0.99	2019-11-25	386	527	1.3	X-RAY DIFFRACTION	1.37
6v2q	158	0.961266	0.91	0.99	2019-11-25	385	621	1.6	X-RAY DIFFRACTION	1.61
6tho	1	0.969	0.969	0.969	2019-11-20	439	720	1.09	X-RAY DIFFRACTION	1.64
6lc7	124	0.950645	0.91	0.99	2019-11-18	705	696	1.4	X-RAY DIFFRACTION	0.99
6lc8	87	0.945057	0.91	0.99	2019-11-18	675	604	1.6	X-RAY DIFFRACTION	0.89
6lc9	79	0.942494	0.901	0.999	2019-11-18	670	599	1.65	X-RAY DIFFRACTION	0.89
6te2	1	0.994	0.994	0.994	2019-11-11	327	439	0.922	X-RAY DIFFRACTION	1.34
6uy4	1	0.96	0.96	0.96	2019-11-11	354	45	2.796	X-RAY DIFFRACTION	0.13
6uy5	45	0.962667	0.91	0.99	2019-11-11	804	311	1.501	X-RAY DIFFRACTION	0.39
6tcb	5	0.972	0.93	0.99	2019-11-05	188	281	1.35	X-RAY DIFFRACTION	1.49
6tc1	1	0.95	0.95	0.95	2019-11-04	344	337	1.67	X-RAY DIFFRACTION	0.98
6uvw	1	0.95	0.95	0.95	2019-11-04	699	23	2.551	X-RAY DIFFRACTION	0.03
6utp	3	0.95	0.95	0.95	2019-10-29	1451	13	3.55	X-RAY DIFFRACTION	0.01
6us8	3	0.933333	0.91	0.96	2019-10-25	396	89	1.7	X-RAY DIFFRACTION	0.22
6t8r	2	0.98	0.98	0.98	2019-10-24	343	240	1.88	X-RAY DIFFRACTION	0.7
6t7l	1	0.94	0.94	0.94	2019-10-22	358	438	1.47	X-RAY DIFFRACTION	1.22
6upp	1	0.92	0.92	0.92	2019-10-18	300	307	1.56	X-RAY DIFFRACTION	1.02
6t5y	1	0.96	0.96	0.96	2019-10-17	358	401	1.3	X-RAY DIFFRACTION	1.12
6und	2	0.952	0.921	0.983	2019-10-11	456	269	1.55	X-RAY DIFFRACTION	0.59
6unf	1	0.978	0.978	0.978	2019-10-11	456	270	1.55	X-RAY DIFFRACTION	0.59
6t2z	2	0.9815	0.966	0.997	2019-10-10	243	280	1.35	X-RAY DIFFRACTION	1.15
6t31	1	0.902	0.902	0.902	2019-10-10	246	259	1.35	X-RAY DIFFRACTION	1.05
6t2l	1	0.902	0.902	0.902	2019-10-09	121	177	1	X-RAY DIFFRACTION	1.46
6ul2	163	0.951227	0.91	0.99	2019-10-06	2081	1276	1.979	X-RAY DIFFRACTION	0.61
6t1e	2	0.9745	0.958	0.991	2019-10-04	125	114	1.3	X-RAY DIFFRACTION	0.91
6ujk	2	0.94	0.92	0.96	2019-10-03	489	519	1.2	X-RAY DIFFRACTION	1.06
6syj	16	0.9475	0.91	0.99	2019-09-30	93	163	0.81	X-RAY DIFFRACTION	1.75
6ui3	159	0.962516	0.91	0.99	2019-09-30	337	556	1.3	X-RAY DIFFRACTION	1.65
6l18	7	0.955714	0.94	0.98	2019-09-27	246	60	1.9	X-RAY DIFFRACTION	0.24
6syd	1	0.967	0.967	0.967	2019-09-27	128	155	1.1	X-RAY DIFFRACTION	1.21
6sye	1	0.91	0.91	0.91	2019-09-27	129	160	0.97	X-RAY DIFFRACTION	1.24
6l0o	1	0.95	0.95	0.95	2019-09-26	71	82	1.21	X-RAY DIFFRACTION	1.15
6udb	1	0.96	0.96	0.96	2019-09-19	483	448	1.55	X-RAY DIFFRACTION	0.93
6ucy	1	0.99	0.99	0.99	2019-09-18	259	262	1.15	X-RAY DIFFRACTION	1.01
6st6	6	0.969833	0.927	0.998	2019-09-10	105	52	2.05	X-RAY DIFFRACTION	0.5
6st7	1	0.924	0.924	0.924	2019-09-10	105	20	2.45	X-RAY DIFFRACTION	0.19
6u9b	44	0.959455	0.908	0.999	2019-09-07	208	182	1.75	X-RAY DIFFRACTION	0.88
6srw	4	0.935	0.91	0.96	2019-09-06	600	626	1.45	X-RAY DIFFRACTION	1.04
6sry	2	0.935	0.92	0.95	2019-09-06	608	832	0.95	X-RAY DIFFRACTION	1.37
6srz	4	0.9675	0.92	0.99	2019-09-06	600	600	1.4	X-RAY DIFFRACTION	1
6ss1	2	0.955	0.93	0.98	2019-09-06	607	719	1.1	X-RAY DIFFRACTION	1.18
6ss3	3	0.95	0.93	0.97	2019-09-06	604	595	1.15	X-RAY DIFFRACTION	0.99
6u98	63	0.951905	0.901	0.998	2019-09-06	208	308	1.5	X-RAY DIFFRACTION	1.48
6sqx	19	0.946842	0.91	0.99	2019-09-04	914	1054	1.4	X-RAY DIFFRACTION	1.15
6spn	8	0.9425	0.91	0.99	2019-09-02	544	810	1.45	X-RAY DIFFRACTION	1.49
6smt	3	0.963333	0.93	0.99	2019-08-22	1432	1970	1.55	X-RAY DIFFRACTION	1.38
6u43	7	0.954286	0.92	0.99	2019-08-22	723	807	1.4	X-RAY DIFFRACTION	1.12
6u44	3	0.94	0.92	0.98	2019-08-22	1430	830	2.1	X-RAY DIFFRACTION	0.58
6u1z	1	0.97	0.97	0.97	2019-08-18	254	148	1.5005	X-RAY DIFFRACTION	0.58
6u18	57	0.948193	0.905	0.998	2019-08-15	367	135	2	X-RAY DIFFRACTION	0.37
6sk8	1	0.92	0.92	0.92	2019-08-14	794	843	1.87	X-RAY DIFFRACTION	1.06
6u0e	1	0.91	0.91	0.91	2019-08-14	328	30	1.889	X-RAY DIFFRACTION	0.09
6u0e	1	0.91	0.91	0.91	2019-08-14	328	30	1.889	X-RAY DIFFRACTION	0.09
6u0e	1	0.91	0.91	0.91	2019-08-14	328	30	2.106	X-RAY DIFFRACTION	0.09
6u0e	1	0.91	0.91	0.91	2019-08-14	328	30	2.106	X-RAY DIFFRACTION	0.09
6sja	1	0.96	0.96	0.96	2019-08-13	517	481	1.5	X-RAY DIFFRACTION	0.93
6tzd	1	0.93	0.93	0.93	2019-08-12	252	120	1.4507	X-RAY DIFFRACTION	0.48
6tyx	1	0.99	0.99	0.99	2019-08-09	439	228	1.89944	X-RAY DIFFRACTION	0.52
6q2p	5	0.96	0.92	0.99	2019-08-08	584	959	1.452	X-RAY DIFFRACTION	1.64
6q2q	3	0.923333	0.91	0.94	2019-08-08	580	756	1.892	X-RAY DIFFRACTION	1.3
6shz	1	0.99	0.99	0.99	2019-08-08	395	513	1.24	X-RAY DIFFRACTION	1.3
6si0	1	0.99	0.99	0.99	2019-08-08	395	474	1.53	X-RAY DIFFRACTION	1.2
6tyh	3	0.97	0.94	0.99	2019-08-08	305	231	1.60002	X-RAY DIFFRACTION	0.76
6q26	1	0.91	0.91	0.91	2019-08-07	1131	295	2.328	X-RAY DIFFRACTION	0.26
6shi	1	0.92	0.92	0.92	2019-08-06	1792	1887	1.85	X-RAY DIFFRACTION	1.05
6q1m	1	0.931	0.931	0.931	2019-08-05	119	109	1.24	X-RAY DIFFRACTION	0.92
6q17	1	0.99	0.99	0.99	2019-08-02	139	108	1.98	X-RAY DIFFRACTION	0.78
6q00	18	0.950556	0.91	0.99	2019-08-01	121	233	0.85	X-RAY DIFFRACTION	1.93
6q01	76	0.955395	0.91	0.99	2019-08-01	242	570	0.851	X-RAY DIFFRACTION	2.36
6py9	119	0.943866	0.901	0.998	2019-07-29	1695	1301	2.2	X-RAY DIFFRACTION	0.77
6kju	1	0.93	0.93	0.93	2019-07-23	448	275	1.75	X-RAY DIFFRACTION	0.61
6sbq	2	0.955	0.94	0.97	2019-07-22	891	1668	1.33	X-RAY DIFFRACTION	1.87
6sb8	2	0.955	0.93	0.98	2019-07-19	127	177	1.5	X-RAY DIFFRACTION	1.39
6kgu	2	0.95	0.91	0.99	2019-07-12	448	225	2.106	X-RAY DIFFRACTION	0.5
6kgv	1	0.95	0.95	0.95	2019-07-12	448	172	2.301	X-RAY DIFFRACTION	0.38
6s9e	2	0.92	0.91	0.93	2019-07-12	2160	199	2.25	X-RAY DIFFRACTION	0.09
6pqh	1	0.94	0.94	0.94	2019-07-09	1899	1203	2	X-RAY DIFFRACTION	0.63
6pqk	4	0.9555	0.909	0.989	2019-07-09	394	420	1.2	X-RAY DIFFRACTION	1.07
6pld	3	0.943333	0.91	0.97	2019-06-30	375	364	1.55	X-RAY DIFFRACTION	0.97
6pk3	1	0.931	0.931	0.931	2019-06-28	799	341	2.18	X-RAY DIFFRACTION	0.43
6s2s	17	0.951176	0.91	0.98	2019-06-21	133	306	0.86	X-RAY DIFFRACTION	2.3
6pdv	1	0.91	0.91	0.91	2019-06-19	259	205	1.23	X-RAY DIFFRACTION	0.79
6pbo	2	0.95	0.94	0.96	2019-06-14	157	45	1.649	X-RAY DIFFRACTION	0.29
6pav	8	0.96125	0.93	0.99	2019-06-12	772	82	2.52	X-RAY DIFFRACTION	0.11
6ryo	2	0.96	0.95	0.97	2019-06-11	160	28	1.924	X-RAY DIFFRACTION	0.17
6ryp	1	0.96	0.96	0.96	2019-06-11	164	12	2.3	X-RAY DIFFRACTION	0.07
6ryf	1	0.99	0.99	0.99	2019-06-10	866	589	1.72	X-RAY DIFFRACTION	0.68
6p7z	1	0.93	0.93	0.93	2019-06-06	425	550	1.19	X-RAY DIFFRACTION	1.29
6p6o	1	0.94	0.94	0.94	2019-06-04	202	207	2.002	X-RAY DIFFRACTION	1.02
6p6r	1	0.96	0.96	0.96	2019-06-04	201	292	1.749	X-RAY DIFFRACTION	1.45
6p6s	1	0.94	0.94	0.94	2019-06-04	192	92	2	X-RAY DIFFRACTION	0.48
6p6g	1	0.98	0.98	0.98	2019-06-03	426	391	1.59	X-RAY DIFFRACTION	0.92
6rw0	2	0.94	0.94	0.94	2019-06-03	349	443	1.45	X-RAY DIFFRACTION	1.27
6p5x	64	0.947094	0.901	0.997	2019-05-31	900	314	1.97	X-RAY DIFFRACTION	0.35
6rua	2	0.96	0.93	0.99	2019-05-27	1053	175	2.75	X-RAY DIFFRACTION	0.17
6p44	1	0.94	0.94	0.94	2019-05-25	232	281	1.251	X-RAY DIFFRACTION	1.21
6rtp	3	0.954333	0.928	0.999	2019-05-24	767	799	1.1	X-RAY DIFFRACTION	1.04
6p3l	4	0.9475	0.94	0.96	2019-05-23	230	191	1.571	X-RAY DIFFRACTION	0.83
6rta	2	0.935	0.91	0.96	2019-05-22	129	182	1.8	X-RAY DIFFRACTION	1.41
6p1m	1	0.91	0.91	0.91	2019-05-20	342	390	1.65	X-RAY DIFFRACTION	1.14
6p1n	9	0.952222	0.92	0.99	2019-05-20	344	383	1.6	X-RAY DIFFRACTION	1.11
6p1o	17	0.949412	0.91	0.99	2019-05-20	344	353	1.65	X-RAY DIFFRACTION	1.03
6p1p	13	0.941538	0.91	0.99	2019-05-20	346	369	1.75	X-RAY DIFFRACTION	1.07
6p1q	1	0.91	0.91	0.91	2019-05-20	345	318	1.9	X-RAY DIFFRACTION	0.92
6p1r	33	0.948788	0.91	0.99	2019-05-20	343	319	1.701	X-RAY DIFFRACTION	0.93
6p1s	2	0.92	0.91	0.93	2019-05-20	343	335	1.75	X-RAY DIFFRACTION	0.98
6p1t	18	0.948333	0.91	0.99	2019-05-20	344	350	1.7	X-RAY DIFFRACTION	1.02
6p1u	1	0.94	0.94	0.94	2019-05-20	344	302	1.75	X-RAY DIFFRACTION	0.88
6p1v	18	0.961667	0.93	0.99	2019-05-20	343	368	1.95	X-RAY DIFFRACTION	1.07
6p1w	14	0.964286	0.93	0.99	2019-05-20	345	388	1.751	X-RAY DIFFRACTION	1.12
6p0z	164	0.959756	0.91	0.99	2019-05-17	334	465	1.011	X-RAY DIFFRACTION	1.39
6rqu	1	0.92	0.92	0.92	2019-05-16	255	254	1.393	X-RAY DIFFRACTION	1
6rqx	2	0.94	0.91	0.97	2019-05-16	871	736	1.68	X-RAY DIFFRACTION	0.85
6ozm	2	0.95	0.95	0.95	2019-05-15	520	240	2.15	X-RAY DIFFRACTION	0.46
6ozn	2	0.95	0.95	0.95	2019-05-15	520	185	1.9	X-RAY DIFFRACTION	0.36
6ozo	2	0.95	0.95	0.95	2019-05-15	535	191	2.235	X-RAY DIFFRACTION	0.36
6ozp	6	0.95	0.95	0.95	2019-05-15	520	320	1.96	X-RAY DIFFRACTION	0.62
6jzp	1	0.98	0.98	0.98	2019-05-03	189	279	1.12	X-RAY DIFFRACTION	1.48
6ot4	8	0.99175	0.978	0.999	2019-05-02	424	786	1.4	X-RAY DIFFRACTION	1.85
6jy4	1	0.95	0.95	0.95	2019-04-26	1729	608	1.95	X-RAY DIFFRACTION	0.35
6rjb	1	0.98	0.98	0.98	2019-04-26	1242	1165	1.15	X-RAY DIFFRACTION	0.94
6rjc	253	0.952806	0.91	0.99	2019-04-26	1332	1551	1.05	X-RAY DIFFRACTION	1.16
6rhh	1	0.95	0.95	0.95	2019-04-20	498	902	0.97	X-RAY DIFFRACTION	1.81
6ojf	1	0.95	0.95	0.95	2019-04-11	374	218	1.6	X-RAY DIFFRACTION	0.58
6ojl	1	0.96	0.96	0.96	2019-04-11	542	536	1.5	X-RAY DIFFRACTION	0.99
6rca	4	0.97	0.92	0.99	2019-04-11	1508	1975	1.345	X-RAY DIFFRACTION	1.31
6rcf	2	0.945	0.94	0.95	2019-04-11	111	132	1.1	X-RAY DIFFRACTION	1.19
6r8q	12	0.949167	0.91	0.99	2019-04-02	360	202	1.5	X-RAY DIFFRACTION	0.56
6r8h	64	0.953281	0.91	0.99	2019-04-01	1500	1116	1.9	X-RAY DIFFRACTION	0.74
6ocn	209	0.963014	0.91	0.99	2019-03-25	496	530	1.147	X-RAY DIFFRACTION	1.07
6r5m	1	0.98	0.98	0.98	2019-03-25	171	155	1.9	X-RAY DIFFRACTION	0.91
6r5w	1	0.914	0.914	0.914	2019-03-25	508	493	1.7	X-RAY DIFFRACTION	0.97
6obx	139	0.960504	0.91	0.99	2019-03-21	496	516	1.3	X-RAY DIFFRACTION	1.04
6r3p	48	0.959167	0.91	0.99	2019-03-20	985	293	2.05	X-RAY DIFFRACTION	0.3
6o9o	1	0.98	0.98	0.98	2019-03-14	426	391	1.586	X-RAY DIFFRACTION	0.92
6o9p	43	0.955581	0.91	0.99	2019-03-14	508	186	2.1	X-RAY DIFFRACTION	0.37
6r15	2	0.93	0.91	0.95	2019-03-13	227	236	1.82	X-RAY DIFFRACTION	1.04
6r17	1	0.95	0.95	0.95	2019-03-13	306	10	2.424	X-RAY DIFFRACTION	0.03
6r08	1	0.92	0.92	0.92	2019-03-12	360	335	1.44	X-RAY DIFFRACTION	0.93
6o5o	1	0.94	0.94	0.94	2019-03-04	328	343	1.75	X-RAY DIFFRACTION	1.05
6o55	1	0.93	0.93	0.93	2019-03-01	646	605	1.7	X-RAY DIFFRACTION	0.94
6o49	1	0.98	0.98	0.98	2019-02-28	380	359	1.85	X-RAY DIFFRACTION	0.94
6quq	1	0.94	0.94	0.94	2019-02-28	667	35	2.993	X-RAY DIFFRACTION	0.05
6quf	87	0.946782	0.91	0.99	2019-02-27	385	538	1.19	X-RAY DIFFRACTION	1.4
6qtl	80	0.955125	0.91	0.99	2019-02-25	948	601	2.25	X-RAY DIFFRACTION	0.63
6o2u	1	0.95	0.95	0.95	2019-02-24	253	149	1.8	X-RAY DIFFRACTION	0.59
6jip	15	0.947333	0.91	0.99	2019-02-22	70	42	1.659	X-RAY DIFFRACTION	0.6
6qsf	1	0.94	0.94	0.94	2019-02-20	499	233	1.5	X-RAY DIFFRACTION	0.47
6o1h	2	0.93	0.93	0.93	2019-02-19	663	709	1.64	X-RAY DIFFRACTION	1.07
6qrr	100	0.9672	0.91	0.99	2019-02-19	387	526	1.096	X-RAY DIFFRACTION	1.36
6qrs	121	0.959504	0.91	0.99	2019-02-19	387	526	1.17	X-RAY DIFFRACTION	1.36
6qrt	129	0.959225	0.91	0.99	2019-02-19	387	526	1.17	X-RAY DIFFRACTION	1.36
6qru	124	0.9625	0.91	0.99	2019-02-19	387	526	1.17	X-RAY DIFFRACTION	1.36
6qrv	127	0.963937	0.91	0.99	2019-02-19	387	526	1.17	X-RAY DIFFRACTION	1.36
6qrw	125	0.96296	0.91	0.99	2019-02-19	387	526	1.17	X-RAY DIFFRACTION	1.36
6qrx	130	0.967692	0.91	0.99	2019-02-19	387	526	1.17	X-RAY DIFFRACTION	1.36
6qry	146	0.964247	0.91	0.99	2019-02-19	387	526	1.17	X-RAY DIFFRACTION	1.36
6o10	42	0.963571	0.91	0.99	2019-02-17	405	173	2	X-RAY DIFFRACTION	0.43
6o12	16	0.965	0.91	0.99	2019-02-17	405	86	2.05	X-RAY DIFFRACTION	0.21
6o13	17	0.955294	0.92	0.99	2019-02-17	405	89	2.203	X-RAY DIFFRACTION	0.22
6o15	6	0.955	0.91	0.99	2019-02-17	710	933	1.35	X-RAY DIFFRACTION	1.31
6jgh	51	0.954314	0.91	0.99	2019-02-14	228	542	0.94	X-RAY DIFFRACTION	2.38
6jgi	56	0.958393	0.91	0.99	2019-02-14	228	669	0.85	X-RAY DIFFRACTION	2.93
6jgj	129	0.94876	0.91	0.99	2019-02-14	228	636	0.78	X-RAY DIFFRACTION	2.79
6qo9	1	0.96	0.96	0.96	2019-02-12	576	492	1.299	X-RAY DIFFRACTION	0.85
6qob	7	0.945714	0.92	0.98	2019-02-12	575	357	1.457	X-RAY DIFFRACTION	0.62
6nvm	9	0.932222	0.91	0.98	2019-02-05	244	207	1.75	X-RAY DIFFRACTION	0.85
6qlp	1	0.97	0.97	0.97	2019-02-01	138	140	1.081	X-RAY DIFFRACTION	1.01
6nuc	1	0.92	0.92	0.92	2019-01-31	536	436	1.9	X-RAY DIFFRACTION	0.81
6nsy	124	0.943306	0.91	0.99	2019-01-27	2715	1966	2.2	X-RAY DIFFRACTION	0.72
6nsz	137	0.94854	0.91	0.99	2019-01-27	2716	2014	2.2	X-RAY DIFFRACTION	0.74
6nt0	99	0.945556	0.91	0.99	2019-01-27	2716	1962	2.2	X-RAY DIFFRACTION	0.72
6nt1	79	0.945823	0.91	0.99	2019-01-27	2716	2009	2.2	X-RAY DIFFRACTION	0.74
6nsw	83	0.94494	0.91	0.99	2019-01-25	2715	1967	2.099	X-RAY DIFFRACTION	0.72
6nqf	2	0.955	0.93	0.98	2019-01-21	448	130	1.9	X-RAY DIFFRACTION	0.29
6qiz	1	0.92	0.92	0.92	2019-01-21	64	97	1.65	X-RAY DIFFRACTION	1.52
6j7y	1	0.94	0.94	0.94	2019-01-18	306	116	2.203	X-RAY DIFFRACTION	0.38
6j7z	1	0.95	0.95	0.95	2019-01-18	323	124	2.005	X-RAY DIFFRACTION	0.38
6j80	1	0.95	0.95	0.95	2019-01-18	326	201	1.812	X-RAY DIFFRACTION	0.62
6npq	2	0.9575	0.922	0.993	2019-01-18	456	298	1.55	X-RAY DIFFRACTION	0.65
6npx	1	0.92	0.92	0.92	2019-01-18	448	430	1.42	X-RAY DIFFRACTION	0.96
6np8	1	0.93	0.93	0.93	2019-01-17	448	653	1.41	X-RAY DIFFRACTION	1.46
6nol	1	0.94	0.94	0.94	2019-01-16	448	441	1.73	X-RAY DIFFRACTION	0.98
6noq	1	0.96	0.96	0.96	2019-01-16	448	513	1.61	X-RAY DIFFRACTION	1.15
6nnn	1	0.93	0.93	0.93	2019-01-15	448	609	1.35	X-RAY DIFFRACTION	1.36
6nno	3	0.936667	0.91	0.97	2019-01-15	448	604	1.57	X-RAY DIFFRACTION	1.35
6nnt	2	0.975	0.97	0.98	2019-01-15	448	634	1.45	X-RAY DIFFRACTION	1.42
6nnu	2	0.97	0.96	0.98	2019-01-15	448	755	1.46	X-RAY DIFFRACTION	1.69
6j64	52	0.951154	0.91	0.99	2019-01-14	228	509	0.95	X-RAY DIFFRACTION	2.23
6j65	3	0.946667	0.93	0.97	2019-01-14	452	776	1.42	X-RAY DIFFRACTION	1.72
6nn1	1	0.99	0.99	0.99	2019-01-14	448	511	1.5	X-RAY DIFFRACTION	1.14
6nn2	7	0.934286	0.91	0.98	2019-01-14	448	658	1.44	X-RAY DIFFRACTION	1.47
6qgv	1	0.92	0.92	0.92	2019-01-13	198	180	1.4	X-RAY DIFFRACTION	0.91
6j5z	109	0.953486	0.91	0.99	2019-01-12	454	747	1.3	X-RAY DIFFRACTION	1.65
6qgr	3	0.926667	0.92	0.94	2019-01-12	981	645	1.839	X-RAY DIFFRACTION	0.66
6j5s	40	0.948	0.91	0.99	2019-01-11	229	437	1.02	X-RAY DIFFRACTION	1.91
6j4o	6	0.935	0.91	0.95	2019-01-10	282	232	2.3	X-RAY DIFFRACTION	0.82
6qfs	4	0.9475	0.91	0.99	2019-01-10	841	213	2.2	X-RAY DIFFRACTION	0.25
6ni5	4	0.925	0.91	0.95	2018-12-26	458	323	1.3	X-RAY DIFFRACTION	0.71
6ni6	4	0.94	0.92	0.96	2018-12-26	458	342	1.201	X-RAY DIFFRACTION	0.75
6ni9	3	0.933333	0.91	0.98	2018-12-26	458	382	1.201	X-RAY DIFFRACTION	0.83
6nia	1	0.92	0.92	0.92	2018-12-26	458	484	1.05	X-RAY DIFFRACTION	1.06
6nha	17	0.949412	0.92	0.99	2018-12-21	778	166	2.381	X-RAY DIFFRACTION	0.21
6nd7	1	0.91	0.91	0.91	2018-12-13	620	784	1.36	X-RAY DIFFRACTION	1.26
6ncr	1	0.99	0.99	0.99	2018-12-12	683	397	1.75	X-RAY DIFFRACTION	0.58
6ixd	5	0.96	0.92	0.99	2018-12-10	198	354	1	X-RAY DIFFRACTION	1.79
6q60	2	0.945	0.92	0.97	2018-12-10	527	735	1.55	X-RAY DIFFRACTION	1.39
6q54	2	0.965	0.95	0.98	2018-12-07	527	694	1.4	X-RAY DIFFRACTION	1.32
6q4r	131	0.947176	0.91	0.99	2018-12-06	855	814	1.6	X-RAY DIFFRACTION	0.95
6na3	236	0.956822	0.91	0.99	2018-12-05	1779	1360	1.8	X-RAY DIFFRACTION	0.76
6nac	96	0.951562	0.91	0.99	2018-12-05	573	657	1.55	X-RAY DIFFRACTION	1.15
6q40	19	0.95	0.91	0.99	2018-12-05	315	130	2.412	X-RAY DIFFRACTION	0.41
6q41	73	0.966151	0.906	0.999	2018-12-05	150	289	1.03	X-RAY DIFFRACTION	1.93
6q43	50	0.95668	0.901	0.999	2018-12-05	139	235	1.16	X-RAY DIFFRACTION	1.69
6q3p	78	0.955538	0.901	0.999	2018-12-04	148	301	1.03	X-RAY DIFFRACTION	2.03
6n6a	2	0.93	0.93	0.93	2018-11-26	183	304	1.5	X-RAY DIFFRACTION	1.66
6n6d	2	0.95	0.91	0.99	2018-11-26	183	304	1.534	X-RAY DIFFRACTION	1.66
6n6e	2	0.945	0.93	0.96	2018-11-26	183	266	1.578	X-RAY DIFFRACTION	1.45
6n6f	3	0.943333	0.91	0.96	2018-11-26	182	223	1.735	X-RAY DIFFRACTION	1.23
6n6g	1	0.91	0.91	0.91	2018-11-26	183	158	2.018	X-RAY DIFFRACTION	0.86
6n6h	1	0.99	0.99	0.99	2018-11-26	183	209	1.757	X-RAY DIFFRACTION	1.14
6n6p	135	0.951926	0.91	0.99	2018-11-26	574	763	1.95	X-RAY DIFFRACTION	1.33
6i9l	1	0.92	0.92	0.92	2018-11-23	228	318	1.53	X-RAY DIFFRACTION	1.39
6n59	77	0.946494	0.91	0.99	2018-11-21	571	697	1.02	X-RAY DIFFRACTION	1.22
6n4w	155	0.959774	0.902	0.999	2018-11-20	316	424	1.4	X-RAY DIFFRACTION	1.34
6n4z	147	0.953639	0.901	0.999	2018-11-20	316	418	1.4	X-RAY DIFFRACTION	1.32
6n3s	3	0.936667	0.91	0.97	2018-11-16	430	514	1.193	X-RAY DIFFRACTION	1.2
6n2b	24	0.950417	0.91	0.99	2018-11-12	709	629	2.65	X-RAY DIFFRACTION	0.89
6n2c	326	0.955245	0.91	0.99	2018-11-12	817	1296	1.75	X-RAY DIFFRACTION	1.59
6i4r	1	0.95	0.95	0.95	2018-11-10	953	910	1.439	X-RAY DIFFRACTION	0.95
6i4d	1	0.978	0.978	0.978	2018-11-09	473	689	1.24	X-RAY DIFFRACTION	1.46
6i4e	1	0.937	0.937	0.937	2018-11-09	473	445	1.22	X-RAY DIFFRACTION	0.94
6i4f	1	0.916	0.916	0.916	2018-11-09	474	517	1.5	X-RAY DIFFRACTION	1.09
6i4j	7	0.944429	0.901	0.989	2018-11-09	468	513	1.5	X-RAY DIFFRACTION	1.1
6n04	3	0.976667	0.96	0.99	2018-11-06	731	875	1.998	X-RAY DIFFRACTION	1.2
6i3c	1	0.92	0.92	0.92	2018-11-05	214	208	1.336	X-RAY DIFFRACTION	0.97
6hyn	1	0.97	0.97	0.97	2018-10-22	132	171	1.14	X-RAY DIFFRACTION	1.3
6hyo	1	0.91	0.91	0.91	2018-10-22	131	171	1.07	X-RAY DIFFRACTION	1.31
6hys	1	0.93	0.93	0.93	2018-10-22	2530	447	2.6	X-RAY DIFFRACTION	0.18
6hyt	2	0.96	0.93	0.99	2018-10-22	2530	606	2.33	X-RAY DIFFRACTION	0.24
6hy7	3	0.953333	0.94	0.97	2018-10-19	223	50	2.26	X-RAY DIFFRACTION	0.22
6hxt	3	0.963333	0.95	0.98	2018-10-18	365	66	2.55	X-RAY DIFFRACTION	0.18
6hxy	1	0.97	0.97	0.97	2018-10-18	300	27	2.9	X-RAY DIFFRACTION	0.09
6hx2	21	0.94381	0.91	0.98	2018-10-15	913	1170	1.597	X-RAY DIFFRACTION	1.28
6mrq	1	0.92	0.92	0.92	2018-10-15	255	297	1.288	X-RAY DIFFRACTION	1.16
6ijy	1	0.94	0.94	0.94	2018-10-12	312	324	1.04	X-RAY DIFFRACTION	1.04
6mre	27	0.967407	0.91	0.99	2018-10-12	405	141	2.5	X-RAY DIFFRACTION	0.35
6mrf	1	0.96	0.96	0.96	2018-10-12	247	180	1.65	X-RAY DIFFRACTION	0.73
6mrh	23	0.95087	0.92	0.99	2018-10-12	405	118	2.02	X-RAY DIFFRACTION	0.29
6mri	10	0.97	0.92	0.99	2018-10-12	405	83	2.62	X-RAY DIFFRACTION	0.2
6hvq	17	0.95	0.91	0.99	2018-10-11	908	873	1.9	X-RAY DIFFRACTION	0.96
6mr2	1	0.99	0.99	0.99	2018-10-11	405	120	2.404	X-RAY DIFFRACTION	0.3
6mr6	45	0.957556	0.91	0.99	2018-10-11	405	144	2.019	X-RAY DIFFRACTION	0.36
6mqt	1	0.92	0.92	0.92	2018-10-10	1332	1027	1.498	X-RAY DIFFRACTION	0.77
6mpd	1	0.92	0.92	0.92	2018-10-05	910	624	1.79	X-RAY DIFFRACTION	0.69
6mo3	1	0.92	0.92	0.92	2018-10-04	910	635	1.79	X-RAY DIFFRACTION	0.7
6igg	69	0.958	0.904	0.999	2018-09-25	170	239	1	X-RAY DIFFRACTION	1.41
6mka	24	0.953333	0.91	0.99	2018-09-25	640	125	2.698	X-RAY DIFFRACTION	0.2
6hpv	26	0.95	0.91	0.99	2018-09-22	299	85	2.3	X-RAY DIFFRACTION	0.28
6hoj	1	0.92	0.92	0.92	2018-09-17	371	356	1.51	X-RAY DIFFRACTION	0.96
6mgq	2	0.98	0.98	0.98	2018-09-14	2577	36	2.92	X-RAY DIFFRACTION	0.01
6hmb	1	0.98	0.98	0.98	2018-09-12	328	448	1.04	X-RAY DIFFRACTION	1.37
6hmc	2	0.955	0.93	0.98	2018-09-12	327	433	1.03	X-RAY DIFFRACTION	1.32
6hmq	1	0.99	0.99	0.99	2018-09-12	327	399	0.97	X-RAY DIFFRACTION	1.22
6hk9	36	0.958056	0.91	0.99	2018-09-06	152	200	1.454	X-RAY DIFFRACTION	1.32
6may	1	0.95	0.95	0.95	2018-08-29	1136	1188	2.05	X-RAY DIFFRACTION	1.05
6maz	2	0.965	0.94	0.99	2018-08-29	1143	1899	1.55	X-RAY DIFFRACTION	1.66
6mb0	3	0.986667	0.98	0.99	2018-08-29	1144	1807	1.55	X-RAY DIFFRACTION	1.58
6mb1	2	0.95	0.93	0.97	2018-08-29	1144	1796	1.5	X-RAY DIFFRACTION	1.57
6agt	150	0.946867	0.91	0.99	2018-08-14	1985	544	1.953	X-RAY DIFFRACTION	0.27
6hcc	2	0.95	0.95	0.95	2018-08-14	528	661	1.617	X-RAY DIFFRACTION	1.25
6hav	5	0.938	0.91	0.97	2018-08-08	342	505	1.06	X-RAY DIFFRACTION	1.48
6had	2	0.95	0.94	0.96	2018-08-07	617	697	1.04	X-RAY DIFFRACTION	1.13
6haf	2	0.93	0.92	0.94	2018-08-07	1170	1496	1.3	X-RAY DIFFRACTION	1.28
6h8t	2	0.945	0.91	0.98	2018-08-03	426	327	2.1	X-RAY DIFFRACTION	0.77
6ea4	6	0.934667	0.901	0.983	2018-08-02	1752	209	2.45	X-RAY DIFFRACTION	0.12
6h5t	1	0.92	0.92	0.92	2018-07-25	132	169	1.689	X-RAY DIFFRACTION	1.28
6h1h	1	0.99	0.99	0.99	2018-07-11	288	349	1.54	X-RAY DIFFRACTION	1.21
6h0z	1	0.96	0.96	0.96	2018-07-10	331	466	1.34	X-RAY DIFFRACTION	1.41
6e13	1	0.96	0.96	0.96	2018-07-09	308	31	2.349	X-RAY DIFFRACTION	0.1
6gyw	1	0.95	0.95	0.95	2018-07-02	301	148	1.7	X-RAY DIFFRACTION	0.49
6dyc	1	0.94	0.94	0.94	2018-07-01	212	235	1.33	X-RAY DIFFRACTION	1.11
6a6w	3	0.946667	0.92	0.98	2018-06-29	152	15	2.601	X-RAY DIFFRACTION	0.1
6gxg	1	0.95	0.95	0.95	2018-06-27	438	418	1.6	X-RAY DIFFRACTION	0.95
6gxj	1	0.93	0.93	0.93	2018-06-27	173	193	1.43	X-RAY DIFFRACTION	1.12
6dwe	1	0.93	0.93	0.93	2018-06-26	2597	761	2.691	X-RAY DIFFRACTION	0.29
6dvs	4	0.9575	0.92	0.98	2018-06-25	397	262	1.821	X-RAY DIFFRACTION	0.66
6dru	1	0.97	0.97	0.97	2018-06-13	1435	293	2.7	X-RAY DIFFRACTION	0.2
6gs0	1	0.908	0.908	0.908	2018-06-13	398	366	1.34	X-RAY DIFFRACTION	0.92
6go1	11	0.973636	0.94	0.99	2018-06-01	636	103	2.59	X-RAY DIFFRACTION	0.16
6dk9	131	0.957405	0.91	0.99	2018-05-29	2059	326	2.6	X-RAY DIFFRACTION	0.16
6dka	39	0.947436	0.91	0.99	2018-05-29	2063	265	2.901	X-RAY DIFFRACTION	0.13
6dkc	34	0.957647	0.91	0.99	2018-05-29	2061	244	2.9	X-RAY DIFFRACTION	0.12
6dkd	47	0.954468	0.91	0.99	2018-05-29	2057	177	3	X-RAY DIFFRACTION	0.09
6glq	1	0.92	0.92	0.92	2018-05-23	316	360	1.601	X-RAY DIFFRACTION	1.14
6gl2	75	0.9416	0.91	0.99	2018-05-22	331	457	1.96	X-RAY DIFFRACTION	1.38
6dhe	1	0.98	0.98	0.98	2018-05-20	5306	2021	2.05	X-RAY DIFFRACTION	0.38
6dhg	2	0.93	0.91	0.95	2018-05-20	5306	2012	2.5	X-RAY DIFFRACTION	0.38
6dhh	1	0.97	0.97	0.97	2018-05-20	5306	2016	2.2	X-RAY DIFFRACTION	0.38
6dho	1	0.94	0.94	0.94	2018-05-20	5306	2031	2.07	X-RAY DIFFRACTION	0.38
6dhp	2	0.925	0.91	0.94	2018-05-20	5306	2026	2.04	X-RAY DIFFRACTION	0.38
6gja	1	0.97	0.97	0.97	2018-05-16	492	443	1.5	X-RAY DIFFRACTION	0.9
6giz	1	0.96	0.96	0.96	2018-05-15	504	433	1.54	X-RAY DIFFRACTION	0.86
6ghm	1	0.98	0.98	0.98	2018-05-08	996	245	2.15	X-RAY DIFFRACTION	0.25
6d9n	4	0.9675	0.93	0.99	2018-04-30	283	424	1.2	X-RAY DIFFRACTION	1.5
6d9r	1	0.99	0.99	0.99	2018-04-30	346	317	1.64	X-RAY DIFFRACTION	0.92
6d9y	2	0.93	0.93	0.93	2018-04-30	502	632	1.3	X-RAY DIFFRACTION	1.26
6gf6	13	0.963846	0.91	0.99	2018-04-29	216	88	2.3	X-RAY DIFFRACTION	0.41
6gf7	3	0.91	0.91	0.91	2018-04-29	208	24	2.7	X-RAY DIFFRACTION	0.12
6d96	6	0.93	0.93	0.93	2018-04-27	3088	1345	2.15	X-RAY DIFFRACTION	0.44
6ger	6	0.956667	0.913	0.991	2018-04-27	488	515	2.00005	X-RAY DIFFRACTION	1.06
6d8f	3	0.966667	0.95	0.98	2018-04-26	1595	642	2.15	X-RAY DIFFRACTION	0.4
6geh	3	0.956667	0.94	0.99	2018-04-26	256	431	1.15	X-RAY DIFFRACTION	1.68
6ge7	9	0.946667	0.92	0.99	2018-04-25	162	77	2.3	X-RAY DIFFRACTION	0.48
6d7h	1	0.92	0.92	0.92	2018-04-24	262	272	1.801	X-RAY DIFFRACTION	1.04
6d7j	468	0.95606	0.901	0.999	2018-04-24	3163	1864	2.24	X-RAY DIFFRACTION	0.59
6d71	3	0.983667	0.963	0.995	2018-04-23	341	384	1.71808	X-RAY DIFFRACTION	1.13
6d5b	375	0.955467	0.91	0.99	2018-04-19	1835	2278	2	X-RAY DIFFRACTION	1.24
6d5c	298	0.951477	0.91	0.99	2018-04-19	1011	1281	1.9	X-RAY DIFFRACTION	1.27
6d5d	126	0.950635	0.91	0.99	2018-04-19	627	807	1.9	X-RAY DIFFRACTION	1.29
6d5o	1	0.92	0.92	0.92	2018-04-19	316	135	2.00005	X-RAY DIFFRACTION	0.43
6d5u	1	0.92	0.92	0.92	2018-04-19	316	323	2.0001	X-RAY DIFFRACTION	1.02
5zp3	1	0.95	0.95	0.95	2018-04-16	1240	932	1.782	X-RAY DIFFRACTION	0.75
5zp4	1	0.99	0.99	0.99	2018-04-16	1240	1004	1.799	X-RAY DIFFRACTION	0.81
5zp5	1	0.93	0.93	0.93	2018-04-16	1240	1070	1.767	X-RAY DIFFRACTION	0.86
5zp9	1	0.91	0.91	0.91	2018-04-16	1240	1000	1.7	X-RAY DIFFRACTION	0.81
5zpd	1	0.93	0.93	0.93	2018-04-16	1240	964	1.665	X-RAY DIFFRACTION	0.78
5zpf	1	0.98	0.98	0.98	2018-04-16	1240	912	1.759	X-RAY DIFFRACTION	0.74
5zph	1	0.99	0.99	0.99	2018-04-16	1240	916	1.72	X-RAY DIFFRACTION	0.74
5zpl	1	0.93	0.93	0.93	2018-04-16	1240	949	1.6	X-RAY DIFFRACTION	0.77
5zpm	2	0.98	0.97	0.99	2018-04-16	1240	1018	1.65	X-RAY DIFFRACTION	0.82
5zpo	1	0.94	0.94	0.94	2018-04-16	1240	1028	1.73	X-RAY DIFFRACTION	0.83
5zpp	1	0.96	0.96	0.96	2018-04-16	1240	982	1.81	X-RAY DIFFRACTION	0.79
6d0t	18	0.954444	0.91	0.99	2018-04-10	220	101	1.63	X-RAY DIFFRACTION	0.46
6g8a	36	0.960556	0.91	0.99	2018-04-08	129	172	1.143	X-RAY DIFFRACTION	1.33
5zn2	8	0.96125	0.91	0.99	2018-04-07	324	423	1.2	X-RAY DIFFRACTION	1.31
6g85	2	0.93	0.92	0.94	2018-04-07	745	802	1.528	X-RAY DIFFRACTION	1.08
6g76	1	0.92	0.92	0.92	2018-04-04	560	33	3	X-RAY DIFFRACTION	0.06
6g67	1	0.97	0.97	0.97	2018-04-01	64	69	1.77	X-RAY DIFFRACTION	1.08
6g6k	46	0.955	0.91	0.99	2018-04-01	329	359	1.35	X-RAY DIFFRACTION	1.09
5zm0	1	0.96	0.96	0.96	2018-03-31	491	773	1.6	X-RAY DIFFRACTION	1.57
6cvq	1	0.98	0.98	0.98	2018-03-28	400	759	1.65	X-RAY DIFFRACTION	1.9
6cvs	1	0.91	0.91	0.91	2018-03-28	398	498	2.11	X-RAY DIFFRACTION	1.25
6g4r	10	0.958	0.91	0.99	2018-03-28	1235	105	2.62	X-RAY DIFFRACTION	0.09
5zke	1	0.94	0.94	0.94	2018-03-23	353	211	1.492	X-RAY DIFFRACTION	0.6
6cu6	15	0.948667	0.91	0.99	2018-03-23	486	232	1.5	X-RAY DIFFRACTION	0.48
6g1b	31	0.966129	0.91	0.99	2018-03-21	635	288	2.28	X-RAY DIFFRACTION	0.45
6g1d	55	0.952545	0.91	0.99	2018-03-21	1256	668	1.992	X-RAY DIFFRACTION	0.53
5zjc	16	0.945	0.91	0.99	2018-03-20	228	295	0.96	X-RAY DIFFRACTION	1.29
5zj7	29	0.954138	0.91	0.99	2018-03-19	229	295	0.96	X-RAY DIFFRACTION	1.29
5zj8	14	0.949286	0.92	0.99	2018-03-19	229	298	0.96	X-RAY DIFFRACTION	1.3
5zj1	25	0.9576	0.91	0.99	2018-03-18	229	252	0.96	X-RAY DIFFRACTION	1.1
6cre	35	0.939429	0.91	0.99	2018-03-17	274	392	1.58	X-RAY DIFFRACTION	1.43
6fyd	216	0.949444	0.91	0.99	2018-03-11	1824	1079	1.76	X-RAY DIFFRACTION	0.59
5zh0	5	0.932	0.91	0.97	2018-03-10	189	273	1.08	X-RAY DIFFRACTION	1.44
6cnz	5	0.934	0.91	0.97	2018-03-09	964	470	2.15	X-RAY DIFFRACTION	0.49
5zg8	1	0.96	0.96	0.96	2018-03-08	422	154	2.4	X-RAY DIFFRACTION	0.36
6fvl	37	0.953784	0.91	0.99	2018-03-04	1487	380	1.975	X-RAY DIFFRACTION	0.26
6cj6	10	0.953	0.91	0.99	2018-02-26	653	216	2.1	X-RAY DIFFRACTION	0.33
6cjb	1	0.92	0.92	0.92	2018-02-26	1524	1313	1.75	X-RAY DIFFRACTION	0.86
5zdk	16	0.96	0.91	0.99	2018-02-23	543	82	2.45	X-RAY DIFFRACTION	0.15
6ftr	2	0.911	0.904	0.918	2018-02-23	129	81	1.76	X-RAY DIFFRACTION	0.63
5zco	1	0.95	0.95	0.95	2018-02-19	3558	1667	1.9	X-RAY DIFFRACTION	0.47
5zcp	1	0.95	0.95	0.95	2018-02-19	3558	1667	1.65	X-RAY DIFFRACTION	0.47
5zcq	1	0.95	0.95	0.95	2018-02-19	3558	1676	1.65	X-RAY DIFFRACTION	0.47
6fse	7	0.952857	0.91	0.99	2018-02-19	1068	168	2.7	X-RAY DIFFRACTION	0.16
6frr	1	0.98	0.98	0.98	2018-02-16	184	194	1.948	X-RAY DIFFRACTION	1.05
6frw	1	0.98	0.98	0.98	2018-02-16	411	402	1.52	X-RAY DIFFRACTION	0.98
6fre	1	0.98	0.98	0.98	2018-02-15	154	247	1.22	X-RAY DIFFRACTION	1.6
6cdf	3	0.963333	0.95	0.97	2018-02-08	333	115	2.6	X-RAY DIFFRACTION	0.35
6fmr	4	0.955	0.92	0.99	2018-02-02	475	37	2.7	X-RAY DIFFRACTION	0.08
6fmv	16	0.961875	0.91	0.99	2018-02-02	270	65	2.3	X-RAY DIFFRACTION	0.24
6fmw	1	0.98	0.98	0.98	2018-02-02	270	6	2.6	X-RAY DIFFRACTION	0.02
6fmx	12	0.9525	0.91	0.99	2018-02-02	201	73	1.79	X-RAY DIFFRACTION	0.36
6cax	5	0.934	0.91	0.97	2018-02-01	300	376	1.25	X-RAY DIFFRACTION	1.25
5z84	1	0.95	0.95	0.95	2018-01-31	3558	1661	1.85	X-RAY DIFFRACTION	0.47
5z85	1	0.95	0.95	0.95	2018-01-31	3558	1616	1.85	X-RAY DIFFRACTION	0.45
5z86	1	0.95	0.95	0.95	2018-01-31	3558	1595	1.85	X-RAY DIFFRACTION	0.45
5z7o	1	0.92	0.92	0.92	2018-01-30	540	551	2	X-RAY DIFFRACTION	1.02
6fkx	6	0.953333	0.93	0.98	2018-01-24	1931	2264	2.03	X-RAY DIFFRACTION	1.17
6c7y	1	0.91	0.91	0.91	2018-01-23	391	35	2.499	X-RAY DIFFRACTION	0.09
5z66	2	0.945	0.91	0.98	2018-01-22	512	622	1.8	X-RAY DIFFRACTION	1.21
6c79	1	0.93	0.93	0.93	2018-01-22	260	333	1.1	X-RAY DIFFRACTION	1.28
6c7a	10	0.932	0.91	0.95	2018-01-22	261	498	1.05	X-RAY DIFFRACTION	1.91
6c1j	1	0.94	0.94	0.94	2018-01-04	127	169	1.063	X-RAY DIFFRACTION	1.33
6fdf	6	0.946667	0.92	0.98	2017-12-22	1269	832	1.697	X-RAY DIFFRACTION	0.66
6fbq	1	0.98	0.98	0.98	2017-12-19	195	430	1.6	X-RAY DIFFRACTION	2.21
6f9v	1	0.98	0.98	0.98	2017-12-15	1209	950	1.69	X-RAY DIFFRACTION	0.79
6f8o	6	0.961667	0.94	0.98	2017-12-13	315	310	1.17	X-RAY DIFFRACTION	0.98
6f81	5	0.942	0.91	0.97	2017-12-12	316	404	0.97	X-RAY DIFFRACTION	1.28
6f82	6	0.948333	0.91	0.98	2017-12-12	316	422	1.03	X-RAY DIFFRACTION	1.34
6f7r	4	0.945	0.91	0.97	2017-12-11	316	481	0.92	X-RAY DIFFRACTION	1.52
5yym	67	0.954925	0.91	0.99	2017-12-10	1154	487	2.2	X-RAY DIFFRACTION	0.42
6bry	1	0.96	0.96	0.96	2017-12-01	2179	253	2.7	X-RAY DIFFRACTION	0.12
6f59	1	0.96	0.96	0.96	2017-12-01	415	112	2.151	X-RAY DIFFRACTION	0.27
6f4r	1	0.93	0.93	0.93	2017-11-30	239	360	1.3	X-RAY DIFFRACTION	1.51
6f4s	1	0.95	0.95	0.95	2017-11-30	240	342	1.461	X-RAY DIFFRACTION	1.43
6f4t	1	0.91	0.91	0.91	2017-11-30	238	338	1.22	X-RAY DIFFRACTION	1.42
6f45	2	0.9185	0.902	0.935	2017-11-29	457	573	1.70356	X-RAY DIFFRACTION	1.25
6f03	2	0.945	0.92	0.97	2017-11-17	641	85	2.2	X-RAY DIFFRACTION	0.13
6ezr	38	0.942632	0.91	0.99	2017-11-16	1278	923	2.37	X-RAY DIFFRACTION	0.72
6ezs	52	0.955192	0.91	0.99	2017-11-16	1278	885	2.5	X-RAY DIFFRACTION	0.69
6ezt	10	0.952	0.91	0.98	2017-11-16	1278	424	2.6	X-RAY DIFFRACTION	0.33
6ezi	19	0.969842	0.902	0.999	2017-11-15	94	124	1.50332	X-RAY DIFFRACTION	1.32
5ys3	12	0.953333	0.92	0.99	2017-11-13	552	174	1.823	X-RAY DIFFRACTION	0.32
6eyl	1	0.99	0.99	0.99	2017-11-13	555	955	1.5	X-RAY DIFFRACTION	1.72
6blg	1	0.94	0.94	0.94	2017-11-10	376	52	2.102	X-RAY DIFFRACTION	0.14
6bkg	5	0.95	0.93	0.97	2017-11-08	636	112	2.402	X-RAY DIFFRACTION	0.18
6bj6	1	0.96	0.96	0.96	2017-11-05	281	209	1.73	X-RAY DIFFRACTION	0.74
6bi8	3	0.93	0.91	0.95	2017-11-01	824	394	2.291	X-RAY DIFFRACTION	0.48
6bif	1	0.94	0.94	0.94	2017-11-01	281	278	1.6	X-RAY DIFFRACTION	0.99
5yoj	1	0.93	0.93	0.93	2017-10-29	198	340	1.5	X-RAY DIFFRACTION	1.72
6etk	1	0.93	0.93	0.93	2017-10-27	124	274	0.85	X-RAY DIFFRACTION	2.21
6etl	1	0.92	0.92	0.92	2017-10-27	124	233	0.85	X-RAY DIFFRACTION	1.88
6etm	1	0.97	0.97	0.97	2017-10-27	124	241	0.92	X-RAY DIFFRACTION	1.94
6etn	1	0.96	0.96	0.96	2017-10-27	124	231	0.92	X-RAY DIFFRACTION	1.86
6etu	1	0.97	0.97	0.97	2017-10-27	330	478	1.33	X-RAY DIFFRACTION	1.45
6etv	1	0.96	0.96	0.96	2017-10-27	330	474	1.18	X-RAY DIFFRACTION	1.44
6bea	3	0.95	0.94	0.97	2017-10-25	433	240	1.97	X-RAY DIFFRACTION	0.55
6bev	5	0.934	0.92	0.96	2017-10-25	227	453	1.043	X-RAY DIFFRACTION	2
6et8	1	0.92	0.92	0.92	2017-10-25	430	372	1.7	X-RAY DIFFRACTION	0.87
6bbw	3	0.933333	0.92	0.96	2017-10-19	560	586	1.8	X-RAY DIFFRACTION	1.05
6baq	63	0.957222	0.901	0.999	2017-10-15	1558	325	2.50261	X-RAY DIFFRACTION	0.21
6bai	5	0.956	0.92	0.99	2017-10-12	282	107	1.95	X-RAY DIFFRACTION	0.38
6eqe	70	0.957	0.91	0.99	2017-10-12	265	393	0.92	X-RAY DIFFRACTION	1.48
6b9p	1	0.98	0.98	0.98	2017-10-11	1862	1367	1.996	X-RAY DIFFRACTION	0.73
6b95	1	0.98	0.98	0.98	2017-10-10	285	123	1.95	X-RAY DIFFRACTION	0.43
6eow	7	0.952857	0.92	0.99	2017-10-10	1329	605	1.8	X-RAY DIFFRACTION	0.46
6ep1	1	0.92	0.92	0.92	2017-10-10	230	140	1.3	X-RAY DIFFRACTION	0.61
6b8t	6	0.943333	0.92	0.97	2017-10-09	299	213	1.85	X-RAY DIFFRACTION	0.71
6b8x	3	0.953333	0.92	0.99	2017-10-09	298	211	1.74	X-RAY DIFFRACTION	0.71
6b90	5	0.954	0.94	0.97	2017-10-09	298	264	1.95	X-RAY DIFFRACTION	0.89
6b8f	111	0.957207	0.91	0.99	2017-10-07	172	340	1.06	X-RAY DIFFRACTION	1.98
6b8g	76	0.961447	0.92	0.99	2017-10-07	172	373	1.13	X-RAY DIFFRACTION	2.17
6b8e	4	0.9525	0.92	0.98	2017-10-06	298	251	1.82	X-RAY DIFFRACTION	0.84
6enp	35	0.955714	0.92	0.99	2017-10-05	128	222	1.042	X-RAY DIFFRACTION	1.73
6b6z	123	0.951138	0.91	0.99	2017-10-03	834	605	2.112	X-RAY DIFFRACTION	0.73
6b7a	102	0.959314	0.91	0.99	2017-10-03	318	367	1.991	X-RAY DIFFRACTION	1.15
6b7b	106	0.977358	0.92	0.99	2017-10-03	315	352	1.981	X-RAY DIFFRACTION	1.12
6b7c	127	0.959843	0.91	0.99	2017-10-03	318	422	1.564	X-RAY DIFFRACTION	1.33
6b7d	100	0.9581	0.91	0.99	2017-10-03	315	387	1.8	X-RAY DIFFRACTION	1.23
6b7e	80	0.956	0.91	0.99	2017-10-03	317	306	2.104	X-RAY DIFFRACTION	0.97
6b7f	10	0.977	0.96	0.99	2017-10-03	316	163	2.562	X-RAY DIFFRACTION	0.52
6emt	8	0.93425	0.901	0.989	2017-10-03	167	113	1.794	X-RAY DIFFRACTION	0.68
6b6k	1	0.93	0.93	0.93	2017-10-02	283	209	1.46	X-RAY DIFFRACTION	0.74
6b59	1	0.96	0.96	0.96	2017-09-28	257	155	1.638	X-RAY DIFFRACTION	0.6
6ela	1	0.92	0.92	0.92	2017-09-28	631	863	1.485	X-RAY DIFFRACTION	1.37
6b4x	1	0.96	0.96	0.96	2017-09-27	256	362	1.46	X-RAY DIFFRACTION	1.41
6b4e	1	0.99	0.99	0.99	2017-09-26	662	628	1.75	X-RAY DIFFRACTION	0.95
6b3l	1	0.93	0.93	0.93	2017-09-22	281	242	1.52	X-RAY DIFFRACTION	0.86
6b1l	1	0.91	0.91	0.91	2017-09-18	693	186	2.3	X-RAY DIFFRACTION	0.27
5ydr	1	0.99	0.99	0.99	2017-09-14	398	235	2.003	X-RAY DIFFRACTION	0.59
5yde	112	0.9525	0.91	0.99	2017-09-13	111	284	1.023	X-RAY DIFFRACTION	2.56
5yce	16	0.93	0.91	0.97	2017-09-07	151	295	0.77	X-RAY DIFFRACTION	1.95
5ybu	4	0.93	0.91	0.99	2017-09-05	263	95	1.89	X-RAY DIFFRACTION	0.36
5ybv	10	0.953	0.92	0.98	2017-09-05	517	179	2.12	X-RAY DIFFRACTION	0.35
5ov9	1	0.99	0.99	0.99	2017-08-28	1065	543	2.4	X-RAY DIFFRACTION	0.51
5ouj	6	0.953333	0.92	0.99	2017-08-24	316	368	0.96	X-RAY DIFFRACTION	1.16
5ouk	6	0.97	0.93	0.99	2017-08-24	316	469	0.959	X-RAY DIFFRACTION	1.48
6asi	9	0.946667	0.91	0.99	2017-08-24	529	212	1.789	X-RAY DIFFRACTION	0.4
5ou0	8	0.96625	0.92	0.99	2017-08-23	316	419	0.94	X-RAY DIFFRACTION	1.33
6arx	37	0.954865	0.91	0.99	2017-08-23	1074	360	2.302	X-RAY DIFFRACTION	0.34
6ary	59	0.953898	0.91	0.99	2017-08-23	1074	388	2.257	X-RAY DIFFRACTION	0.36
6aqr	54	0.953333	0.91	0.99	2017-08-21	784	264	2.1	X-RAY DIFFRACTION	0.34
5osq	80	0.954875	0.91	0.99	2017-08-18	944	309	2.05	X-RAY DIFFRACTION	0.33
5osy	1	0.94	0.94	0.94	2017-08-18	591	467	2.06	X-RAY DIFFRACTION	0.79
6ap9	1	0.95	0.95	0.95	2017-08-17	421	748	1.55	X-RAY DIFFRACTION	1.78
6ape	1	0.93	0.93	0.93	2017-08-17	284	325	1.45	X-RAY DIFFRACTION	1.14
6ao1	1	0.94	0.94	0.94	2017-08-15	1412	1188	1.8	X-RAY DIFFRACTION	0.84
5oq3	1	0.96	0.96	0.96	2017-08-10	358	385	1.35	X-RAY DIFFRACTION	1.08
5op9	1	0.96	0.96	0.96	2017-08-09	394	468	1.455	X-RAY DIFFRACTION	1.19
5oon	1	0.96	0.96	0.96	2017-08-08	270	6	2.6	X-RAY DIFFRACTION	0.02
6alw	129	0.956434	0.91	0.99	2017-08-08	569	838	1.63	X-RAY DIFFRACTION	1.47
5y4n	109	0.949817	0.91	0.99	2017-08-04	798	911	1.69	X-RAY DIFFRACTION	1.14
5ome	21	0.94381	0.91	0.99	2017-07-31	54	209	0.747	X-RAY DIFFRACTION	3.87
5wma	45	0.969111	0.92	0.99	2017-07-28	127	179	1.401	X-RAY DIFFRACTION	1.41
5wmd	43	0.946512	0.91	0.99	2017-07-28	127	155	1.27	X-RAY DIFFRACTION	1.22
5wmg	112	0.951161	0.91	0.99	2017-07-28	127	265	1.19	X-RAY DIFFRACTION	2.09
5ok7	1	0.91	0.91	0.91	2017-07-25	1848	2317	1.34	X-RAY DIFFRACTION	1.25
5oka	1	0.99	0.99	0.99	2017-07-25	1848	2315	1.25	X-RAY DIFFRACTION	1.25
5okb	1	0.97	0.97	0.97	2017-07-25	1878	2381	1.331	X-RAY DIFFRACTION	1.27
5oks	1	0.97	0.97	0.97	2017-07-25	948	546	1.96	X-RAY DIFFRACTION	0.58
5wjs	1	0.91	0.91	0.91	2017-07-24	516	360	2.15	X-RAY DIFFRACTION	0.7
5ogh	32	0.952812	0.91	0.99	2017-07-13	124	179	1.16	X-RAY DIFFRACTION	1.44
5od9	2	0.945	0.93	0.96	2017-07-05	183	223	1.13	X-RAY DIFFRACTION	1.22
5wc4	442	0.954887	0.91	0.99	2017-06-29	759	1041	1.2	X-RAY DIFFRACTION	1.37
5obm	89	0.950899	0.91	0.99	2017-06-28	33106	1558	3.4	X-RAY DIFFRACTION	0.05
5was	8	0.94625	0.91	0.99	2017-06-27	279	61	1.799	X-RAY DIFFRACTION	0.22
5wat	10	0.941	0.91	0.97	2017-06-27	616	199	2.141	X-RAY DIFFRACTION	0.32
5xvb	93	0.952688	0.91	0.99	2017-06-27	1638	501	1.84	X-RAY DIFFRACTION	0.31
5xvc	102	0.954216	0.91	0.99	2017-06-27	1638	515	2.05	X-RAY DIFFRACTION	0.31
5xvd	153	0.952941	0.91	0.99	2017-06-27	1640	1116	1.57	X-RAY DIFFRACTION	0.68
5oai	2	0.955	0.93	0.98	2017-06-22	97	41	2	X-RAY DIFFRACTION	0.42
5oak	2	0.95	0.92	0.98	2017-06-22	202	144	1.5	X-RAY DIFFRACTION	0.71
5w8q	250	0.9616	0.91	0.99	2017-06-22	759	1171	1.173	X-RAY DIFFRACTION	1.54
5oab	51	0.951961	0.91	0.99	2017-06-21	128	309	1.111	X-RAY DIFFRACTION	2.41
5w5a	69	0.957536	0.91	0.99	2017-06-14	451	338	1.85	X-RAY DIFFRACTION	0.75
5w5b	20	0.953	0.91	0.99	2017-06-14	224	90	1.8	X-RAY DIFFRACTION	0.4
5o8d	5	0.938	0.92	0.95	2017-06-13	451	326	2	X-RAY DIFFRACTION	0.72
5o84	12	0.935	0.91	0.96	2017-06-12	216	118	1.88	X-RAY DIFFRACTION	0.55
5w4d	41	0.939024	0.91	0.99	2017-06-10	846	657	1.599	X-RAY DIFFRACTION	0.78
5o7q	1	0.94	0.94	0.94	2017-06-09	186	126	1.72	X-RAY DIFFRACTION	0.68
5w4a	86	0.947674	0.91	0.99	2017-06-09	853	836	1.5	X-RAY DIFFRACTION	0.98
5o6y	3	0.96	0.93	0.99	2017-06-07	856	748	2.498	X-RAY DIFFRACTION	0.87
5xqn	3	0.936667	0.92	0.95	2017-06-07	126	298	1.19	X-RAY DIFFRACTION	2.37
5xqp	78	0.945385	0.91	0.99	2017-06-07	259	520	1	X-RAY DIFFRACTION	2.01
5xqr	35	0.951714	0.91	0.99	2017-06-07	125	231	1.3	X-RAY DIFFRACTION	1.85
5xqu	4	0.9575	0.91	0.99	2017-06-07	65	172	1	X-RAY DIFFRACTION	2.65
5xqv	30	0.955333	0.91	0.99	2017-06-07	66	167	0.97	X-RAY DIFFRACTION	2.53
5xr0	21	0.949524	0.91	0.99	2017-06-07	66	164	0.98	X-RAY DIFFRACTION	2.48
5w2b	1	0.99	0.99	0.99	2017-06-06	533	111	2.25	X-RAY DIFFRACTION	0.21
5vz7	3	0.946667	0.91	0.98	2017-05-27	344	397	1.551	X-RAY DIFFRACTION	1.15
5vz8	16	0.953125	0.91	0.99	2017-05-27	345	355	1.601	X-RAY DIFFRACTION	1.03
5vza	14	0.943571	0.91	0.99	2017-05-27	344	415	1.501	X-RAY DIFFRACTION	1.21
5vzb	16	0.949375	0.91	0.98	2017-05-27	345	378	1.5	X-RAY DIFFRACTION	1.1
5vzd	8	0.9625	0.92	0.99	2017-05-27	344	378	1.602	X-RAY DIFFRACTION	1.1
5vze	26	0.953462	0.91	0.99	2017-05-27	345	358	1.506	X-RAY DIFFRACTION	1.04
5vzg	4	0.9525	0.95	0.96	2017-05-27	344	295	1.85	X-RAY DIFFRACTION	0.86
5vzh	12	0.946667	0.91	0.99	2017-05-27	344	258	1.95	X-RAY DIFFRACTION	0.75
5o45	67	0.953284	0.91	0.99	2017-05-26	144	338	0.99	X-RAY DIFFRACTION	2.35
5vxt	1	0.97	0.97	0.97	2017-05-24	623	616	1.75	X-RAY DIFFRACTION	0.99
5o2w	77	0.951429	0.91	0.99	2017-05-23	248	343	2	X-RAY DIFFRACTION	1.38
5o2x	82	0.950976	0.91	0.99	2017-05-23	248	372	0.95	X-RAY DIFFRACTION	1.5
5vxa	1	0.96	0.96	0.96	2017-05-23	356	256	2.1	X-RAY DIFFRACTION	0.72
5vwm	1	0.94	0.94	0.94	2017-05-22	300	359	1.8	X-RAY DIFFRACTION	1.2
5vw4	1	0.97	0.97	0.97	2017-05-21	309	484	1.351	X-RAY DIFFRACTION	1.57
5vw5	1	0.95	0.95	0.95	2017-05-21	309	556	1.953	X-RAY DIFFRACTION	1.8
5xn9	7	0.942857	0.91	0.99	2017-05-19	275	213	1.449	X-RAY DIFFRACTION	0.77
5vt6	2	0.93	0.91	0.95	2017-05-15	956	1008	1.7	X-RAY DIFFRACTION	1.05
5ny0	2	0.955	0.95	0.96	2017-05-11	343	200	2	X-RAY DIFFRACTION	0.58
5vsl	2	0.98	0.97	0.99	2017-05-11	519	402	1.972	X-RAY DIFFRACTION	0.77
5vsm	2	0.965	0.95	0.98	2017-05-11	511	570	1.7	X-RAY DIFFRACTION	1.12
5xle	99	0.948384	0.91	0.99	2017-05-10	797	839	1.69	X-RAY DIFFRACTION	1.05
5xlf	132	0.951136	0.91	0.99	2017-05-10	797	792	1.71	X-RAY DIFFRACTION	0.99
5xlg	95	0.952632	0.91	0.99	2017-05-10	799	824	1.64	X-RAY DIFFRACTION	1.03
5xlh	159	0.952579	0.91	0.99	2017-05-10	797	751	1.93	X-RAY DIFFRACTION	0.94
5vr0	100	0.9568	0.91	0.99	2017-05-09	387	489	1.7	X-RAY DIFFRACTION	1.26
5vpq	5	0.966	0.95	0.99	2017-05-05	547	708	1.4	X-RAY DIFFRACTION	1.29
5nw3	11	0.93	0.91	0.96	2017-05-04	54	184	0.59	X-RAY DIFFRACTION	3.41
5nue	196	0.956311	0.901	0.999	2017-04-29	995	999	1.35	X-RAY DIFFRACTION	1
5nuf	97	0.947526	0.91	0.99	2017-04-29	991	534	1.8	X-RAY DIFFRACTION	0.54
5vma	50	0.9416	0.91	0.99	2017-04-27	700	579	1.95	X-RAY DIFFRACTION	0.83
5xhz	1	0.95	0.95	0.95	2017-04-25	141	266	1.319	X-RAY DIFFRACTION	1.89
5vgl	63	0.958889	0.91	0.99	2017-04-11	154	275	1.4	X-RAY DIFFRACTION	1.79
5nn0	1	0.91	0.91	0.91	2017-04-07	527	314	2.1	X-RAY DIFFRACTION	0.6
5nkx	7	0.940714	0.92	0.968	2017-04-03	212	189	2.00009	X-RAY DIFFRACTION	0.89
5vc8	10	0.955	0.91	0.99	2017-03-31	291	106	1.8	X-RAY DIFFRACTION	0.36
5vcq	49	0.943878	0.91	0.99	2017-03-31	482	477	2.051	X-RAY DIFFRACTION	0.99
5xdt	1	0.97	0.97	0.97	2017-03-30	306	304	1.3	X-RAY DIFFRACTION	0.99
5xdx	2	0.95	0.95	0.95	2017-03-30	3550	1941	1.99	X-RAY DIFFRACTION	0.55
5vbf	1	0.94	0.94	0.94	2017-03-29	3815	2920	2.35	X-RAY DIFFRACTION	0.77
5xdq	1	0.95	0.95	0.95	2017-03-29	3550	2882	1.77	X-RAY DIFFRACTION	0.81
5nih	2	0.93	0.93	0.93	2017-03-24	522	779	1.3	X-RAY DIFFRACTION	1.49
5va8	4	0.9575	0.94	0.98	2017-03-24	1044	1293	1.6	X-RAY DIFFRACTION	1.24
5ni2	85	0.941412	0.91	0.99	2017-03-23	607	639	1.501	X-RAY DIFFRACTION	1.05
5ni6	116	0.949655	0.91	0.99	2017-03-23	608	825	1.54	X-RAY DIFFRACTION	1.36
5nia	42	0.954286	0.91	0.99	2017-03-23	609	351	1.764	X-RAY DIFFRACTION	0.58
5nid	52	0.955577	0.91	0.99	2017-03-23	609	392	1.568	X-RAY DIFFRACTION	0.64
5nie	24	0.948333	0.91	0.99	2017-03-23	1819	154	2.603	X-RAY DIFFRACTION	0.08
5v96	1	0.97	0.97	0.97	2017-03-23	1861	1699	2	X-RAY DIFFRACTION	0.91
5xct	142	0.961831	0.91	0.99	2017-03-23	334	448	1.17	X-RAY DIFFRACTION	1.34
5v7y	1	0.94	0.94	0.94	2017-03-21	816	602	2.05	X-RAY DIFFRACTION	0.74
5ng9	1	0.96	0.96	0.96	2017-03-17	263	437	1.15	X-RAY DIFFRACTION	1.66
5ngj	5	0.936	0.91	0.99	2017-03-17	873	228	2.2	X-RAY DIFFRACTION	0.26
5nfk	40	0.94725	0.91	0.99	2017-03-14	74	112	0.98	X-RAY DIFFRACTION	1.51
5xas	1	0.94	0.94	0.94	2017-03-14	816	4	3.47	X-RAY DIFFRACTION	0
5new	1	0.91	0.91	0.91	2017-03-12	136	44	2.511	X-RAY DIFFRACTION	0.32
5neg	2	0.955	0.92	0.99	2017-03-10	218	249	1.29	X-RAY DIFFRACTION	1.14
5ndu	12	0.958333	0.91	0.99	2017-03-09	221	159	1.42	X-RAY DIFFRACTION	0.72
5ndv	43	0.939535	0.91	0.99	2017-03-09	32255	1346	3.3	X-RAY DIFFRACTION	0.04
5ndw	117	0.953077	0.91	0.99	2017-03-09	32778	1705	3.7	X-RAY DIFFRACTION	0.05
5ndg	39	0.945641	0.91	0.99	2017-03-08	32690	1054	3.7	X-RAY DIFFRACTION	0.03
5v42	6	0.956667	0.92	0.99	2017-03-08	538	247	1.987	X-RAY DIFFRACTION	0.46
5ncp	1	0.97	0.97	0.97	2017-03-06	109	78	1.65	X-RAY DIFFRACTION	0.72
5ncj	20	0.9355	0.91	0.99	2017-03-05	523	624	1.529	X-RAY DIFFRACTION	1.19
5ncg	65	0.953385	0.91	0.99	2017-03-04	226	330	1.02	X-RAY DIFFRACTION	1.46
5x8q	20	0.9495	0.91	0.99	2017-03-03	970	320	2.2	X-RAY DIFFRACTION	0.33
5x8s	27	0.951111	0.91	0.99	2017-03-03	467	298	2.2	X-RAY DIFFRACTION	0.64
5x8u	1	0.97	0.97	0.97	2017-03-03	253	204	2	X-RAY DIFFRACTION	0.81
5x8w	1	0.97	0.97	0.97	2017-03-03	253	152	2.3	X-RAY DIFFRACTION	0.6
5x8x	2	0.985	0.98	0.99	2017-03-03	965	70	2.6	X-RAY DIFFRACTION	0.07
5nbf	12	0.956667	0.91	0.99	2017-03-01	110	140	1.15	X-RAY DIFFRACTION	1.27
5v0i	1	0.95	0.95	0.95	2017-02-28	646	132	1.9	X-RAY DIFFRACTION	0.2
5n86	14	0.939286	0.91	0.98	2017-02-23	279	361	1.484	X-RAY DIFFRACTION	1.29
5uxe	3	0.95	0.93	0.98	2017-02-22	1374	232	2.1	X-RAY DIFFRACTION	0.17
5n72	2	0.96	0.96	0.96	2017-02-17	387	154	1.842	X-RAY DIFFRACTION	0.4
5n6x	4	0.9325	0.91	0.96	2017-02-16	796	629	1.75	X-RAY DIFFRACTION	0.79
5uu9	2	0.967	0.952	0.982	2017-02-16	316	416	1.59969	X-RAY DIFFRACTION	1.32
5uub	1	0.941	0.941	0.941	2017-02-16	316	360	1.6	X-RAY DIFFRACTION	1.14
5uuc	2	0.9355	0.926	0.945	2017-02-16	316	391	1.60001	X-RAY DIFFRACTION	1.24
5uud	2	0.9525	0.913	0.992	2017-02-16	316	406	1.6	X-RAY DIFFRACTION	1.28
5x57	36	0.953889	0.91	0.99	2017-02-15	81	122	1.45	X-RAY DIFFRACTION	1.51
5n62	1	0.98	0.98	0.98	2017-02-14	232	253	1.8	X-RAY DIFFRACTION	1.09
5n4m	1	0.93	0.93	0.93	2017-02-11	133	134	1.59	X-RAY DIFFRACTION	1.01
5n4p	2	0.98	0.98	0.98	2017-02-11	133	133	1.533	X-RAY DIFFRACTION	1
5n4q	1	0.99	0.99	0.99	2017-02-11	133	139	1.72	X-RAY DIFFRACTION	1.05
5n4a	2	0.96	0.96	0.96	2017-02-10	633	734	1.79	X-RAY DIFFRACTION	1.16
5n3w	47	0.956809	0.91	0.99	2017-02-09	606	437	2.3	X-RAY DIFFRACTION	0.72
5n1j	151	0.95298	0.91	0.99	2017-02-06	824	701	1.8	X-RAY DIFFRACTION	0.85
5upq	1	0.97	0.97	0.97	2017-02-03	1000	212	2.42	X-RAY DIFFRACTION	0.21
5mzz	1	0.96	0.96	0.96	2017-02-02	1006	368	2.3	X-RAY DIFFRACTION	0.37
5unb	6	0.91	0.91	0.91	2017-01-30	681	733	1.75	X-RAY DIFFRACTION	1.08
5umr	1	0.97	0.97	0.97	2017-01-29	100	98	1.501	X-RAY DIFFRACTION	0.98
5umt	1	0.97	0.97	0.97	2017-01-29	434	414	2.092	X-RAY DIFFRACTION	0.95
5my6	1	0.97	0.97	0.97	2017-01-25	671	370	2.246	X-RAY DIFFRACTION	0.55
5um1	1	0.95	0.95	0.95	2017-01-25	27	20	1.451	X-RAY DIFFRACTION	0.74
5ula	86	0.951047	0.91	0.99	2017-01-24	241	419	1.5	X-RAY DIFFRACTION	1.74
5uli	1	0.91	0.91	0.91	2017-01-24	358	151	2.1	X-RAY DIFFRACTION	0.42
5mvv	115	0.961565	0.91	0.99	2017-01-17	475	452	1.4	X-RAY DIFFRACTION	0.95
5uiz	39	0.956154	0.91	0.99	2017-01-16	372	364	2	X-RAY DIFFRACTION	0.98
5uip	1	0.93	0.93	0.93	2017-01-14	318	388	1.9	X-RAY DIFFRACTION	1.22
5ug2	4	0.95	0.91	0.99	2017-01-06	289	396	1.34	X-RAY DIFFRACTION	1.37
5ufn	1	0.99	0.99	0.99	2017-01-05	448	573	1.39	X-RAY DIFFRACTION	1.28
5ueb	2	0.93	0.91	0.95	2016-12-30	286	489	1.5	X-RAY DIFFRACTION	1.71
5mri	1	0.99	0.99	0.99	2016-12-23	662	347	2	X-RAY DIFFRACTION	0.52
5mr3	151	0.947748	0.91	0.99	2016-12-21	959	559	1.8	X-RAY DIFFRACTION	0.58
5u8x	2	0.925	0.91	0.94	2016-12-15	1991	1143	2.17	X-RAY DIFFRACTION	0.57
5u92	33	0.934848	0.91	0.98	2016-12-15	347	340	2	X-RAY DIFFRACTION	0.98
5u86	12	0.965	0.92	0.99	2016-12-13	269	441	1.62	X-RAY DIFFRACTION	1.64
5u5u	2	0.945	0.92	0.97	2016-12-07	289	330	1.33	X-RAY DIFFRACTION	1.14
5u5v	2	0.945	0.91	0.98	2016-12-07	289	350	1.222	X-RAY DIFFRACTION	1.21
5u5x	4	0.955	0.94	0.96	2016-12-07	289	254	1.55	X-RAY DIFFRACTION	0.88
5u5y	1	0.93	0.93	0.93	2016-12-07	289	331	1.3	X-RAY DIFFRACTION	1.15
5u5z	1	0.96	0.96	0.96	2016-12-07	289	292	1.26	X-RAY DIFFRACTION	1.01
5u60	2	0.935	0.92	0.95	2016-12-07	289	226	1.5	X-RAY DIFFRACTION	0.78
5u61	2	0.925	0.91	0.94	2016-12-07	289	335	1.222	X-RAY DIFFRACTION	1.16
5u3a	288	0.959653	0.91	0.99	2016-12-01	496	601	0.95	X-RAY DIFFRACTION	1.21
5u2i	3	0.953333	0.92	0.99	2016-11-30	911	1473	1.4	X-RAY DIFFRACTION	1.62
5u2j	10	0.935	0.91	0.97	2016-11-30	253	266	1.6	X-RAY DIFFRACTION	1.05
5miw	5	0.966	0.92	0.99	2016-11-29	1509	1893	1.28	X-RAY DIFFRACTION	1.25
5u17	1	0.99	0.99	0.99	2016-11-28	1602	882	2.15	X-RAY DIFFRACTION	0.55
5wqq	24	0.952083	0.91	0.99	2016-11-28	83	155	0.8	X-RAY DIFFRACTION	1.87
5wqr	18	0.957222	0.91	0.99	2016-11-28	83	142	0.8	X-RAY DIFFRACTION	1.71
5tyu	1	0.94	0.94	0.94	2016-11-21	345	248	2.048	X-RAY DIFFRACTION	0.72
5tyz	1	0.92	0.92	0.92	2016-11-21	344	312	1.977	X-RAY DIFFRACTION	0.91
5tyc	1	0.96	0.96	0.96	2016-11-19	345	311	2.101	X-RAY DIFFRACTION	0.9
5tyd	3	0.963333	0.91	0.99	2016-11-19	344	346	1.899	X-RAY DIFFRACTION	1.01
5tye	1	0.94	0.94	0.94	2016-11-19	345	311	2.047	X-RAY DIFFRACTION	0.9
5mfr	5	0.942	0.91	0.97	2016-11-18	868	1798	1.4	X-RAY DIFFRACTION	2.07
5mfs	3	0.96	0.93	0.98	2016-11-18	868	1763	1.57	X-RAY DIFFRACTION	2.03
5mft	3	0.963333	0.95	0.98	2016-11-18	868	1875	1.59	X-RAY DIFFRACTION	2.16
5mf7	4	0.9425	0.91	0.98	2016-11-17	404	462	1.59	X-RAY DIFFRACTION	1.14
5mfa	1	0.91	0.91	0.91	2016-11-17	588	766	1.2	X-RAY DIFFRACTION	1.3
5h6u	2	0.97	0.95	0.99	2016-11-15	972	552	2.006	X-RAY DIFFRACTION	0.57
5twp	2	0.95	0.94	0.96	2016-11-14	342	264	2.001	X-RAY DIFFRACTION	0.77
5twq	2	0.975	0.97	0.98	2016-11-14	343	365	1.8	X-RAY DIFFRACTION	1.06
5twr	8	0.95125	0.92	0.98	2016-11-14	344	353	1.9	X-RAY DIFFRACTION	1.03
5tws	4	0.9475	0.91	0.99	2016-11-14	343	328	1.85	X-RAY DIFFRACTION	0.96
5mct	5	0.936	0.91	0.99	2016-11-10	420	612	1.446	X-RAY DIFFRACTION	1.46
5mcu	1	0.94	0.94	0.94	2016-11-10	414	432	1.7	X-RAY DIFFRACTION	1.04
5mcv	5	0.96	0.92	0.99	2016-11-10	420	575	1.6	X-RAY DIFFRACTION	1.37
5tvv	87	0.952759	0.91	0.99	2016-11-10	554	367	1.79	X-RAY DIFFRACTION	0.66
5tvy	219	0.959726	0.91	0.99	2016-11-10	375	624	1	X-RAY DIFFRACTION	1.66
5mbz	1	0.99	0.99	0.99	2016-11-09	959	1126	1.5	X-RAY DIFFRACTION	1.17
5mc0	1	0.95	0.95	0.95	2016-11-09	958	1244	1.56	X-RAY DIFFRACTION	1.3
5maa	1	0.93	0.93	0.93	2016-11-03	864	759	1.686	X-RAY DIFFRACTION	0.88
5ma0	1	0.96	0.96	0.96	2016-11-02	860	681	1.9	X-RAY DIFFRACTION	0.79
5m90	1	0.97	0.97	0.97	2016-10-31	857	793	1.599	X-RAY DIFFRACTION	0.93
5m8y	1	0.99	0.99	0.99	2016-10-30	862	763	1.857	X-RAY DIFFRACTION	0.89
5m8z	1	0.93	0.93	0.93	2016-10-30	864	744	1.659	X-RAY DIFFRACTION	0.86
5m70	10	0.953	0.93	0.99	2016-10-26	720	113	2.2	X-RAY DIFFRACTION	0.16
5m6k	7	0.968571	0.93	0.99	2016-10-25	184	121	1.6	X-RAY DIFFRACTION	0.66
5tqn	13	0.957692	0.91	0.99	2016-10-24	1637	711	1.8	X-RAY DIFFRACTION	0.43
5tqo	5	0.984	0.97	0.99	2016-10-24	1639	894	1.7	X-RAY DIFFRACTION	0.55
5tqp	11	0.952727	0.91	0.99	2016-10-24	1641	854	1.7	X-RAY DIFFRACTION	0.52
5tr0	9	0.971111	0.93	0.99	2016-10-24	1637	689	1.85	X-RAY DIFFRACTION	0.42
5m5b	2	0.935	0.93	0.94	2016-10-21	506	381	2.01	X-RAY DIFFRACTION	0.75
5m5g	54	0.950926	0.91	0.99	2016-10-21	1295	528	2.27	X-RAY DIFFRACTION	0.41
5tof	1	0.98	0.98	0.98	2016-10-17	73	32	1.12	X-RAY DIFFRACTION	0.44
5tnz	3	0.95	0.91	0.98	2016-10-15	293	128	1.75	X-RAY DIFFRACTION	0.44
5m33	23	0.949565	0.91	0.99	2016-10-14	178	194	1.28	X-RAY DIFFRACTION	1.09
5m2t	6	0.938333	0.92	0.95	2016-10-13	1509	1749	1.03	X-RAY DIFFRACTION	1.16
5m2f	1	0.96	0.96	0.96	2016-10-12	316	118	1.503	X-RAY DIFFRACTION	0.37
5tma	8	0.94375	0.91	0.98	2016-10-12	1128	1004	1.67	X-RAY DIFFRACTION	0.89
5h0u	16	0.950625	0.91	0.98	2016-10-07	176	68	2.239	X-RAY DIFFRACTION	0.39
5m0w	1	0.91	0.91	0.91	2016-10-06	63	108	1.39	X-RAY DIFFRACTION	1.71
5tkg	2	0.96	0.93	0.99	2016-10-06	446	915	1.2	X-RAY DIFFRACTION	2.05
5tki	1	0.93	0.93	0.93	2016-10-06	892	382	1.5	X-RAY DIFFRACTION	0.43
5tki	1	0.93	0.93	0.93	2016-10-06	892	382	2.115	X-RAY DIFFRACTION	0.43
5h07	12	0.965833	0.91	0.99	2016-10-04	367	98	2.586	X-RAY DIFFRACTION	0.27
5tis	2	0.9505	0.926	0.975	2016-10-03	5319	1179	2.25	X-RAY DIFFRACTION	0.22
5thx	1	0.91	0.91	0.91	2016-09-30	257	361	1.55	X-RAY DIFFRACTION	1.4
5ti1	2	0.955	0.94	0.97	2016-09-30	3430	2644	2	X-RAY DIFFRACTION	0.77
5teu	1	0.96	0.96	0.96	2016-09-22	589	710	1.62	X-RAY DIFFRACTION	1.21
5tdz	1	0.98	0.98	0.98	2016-09-20	742	506	2	X-RAY DIFFRACTION	0.68
5tda	17	0.946471	0.91	0.99	2016-09-19	75	107	0.79	X-RAY DIFFRACTION	1.43
5td6	6	0.935	0.91	0.97	2016-09-17	260	138	2.034	X-RAY DIFFRACTION	0.53
5lvm	1	0.93	0.93	0.93	2016-09-14	284	302	1.26	X-RAY DIFFRACTION	1.06
5tbp	2	0.925	0.92	0.93	2016-09-12	822	134	2.6	X-RAY DIFFRACTION	0.16
5tar	6	0.941667	0.92	0.97	2016-09-10	333	39	1.9	X-RAY DIFFRACTION	0.12
5t9b	1	0.98	0.98	0.98	2016-09-09	259	193	1.62	X-RAY DIFFRACTION	0.75
5tab	9	0.943333	0.91	0.99	2016-09-09	53	71	1.25	X-RAY DIFFRACTION	1.34
5lta	2	0.92	0.91	0.93	2016-09-06	706	52	2.621	X-RAY DIFFRACTION	0.07
5t7l	2	0.965	0.94	0.99	2016-09-05	143	13	2.83	X-RAY DIFFRACTION	0.09
5t7d	5	0.946	0.91	0.99	2016-09-04	694	1073	1.4	X-RAY DIFFRACTION	1.55
5t7e	2	0.965	0.95	0.98	2016-09-04	698	442	1.8	X-RAY DIFFRACTION	0.63
5t6y	1	0.97	0.97	0.97	2016-09-02	387	302	1.76	X-RAY DIFFRACTION	0.78
5t5v	84	0.949048	0.91	0.99	2016-08-31	1640	996	1.8	X-RAY DIFFRACTION	0.61
5gtq	1	0.97	0.97	0.97	2016-08-23	307	392	1.13	X-RAY DIFFRACTION	1.28
5t2n	1	0.97	0.97	0.97	2016-08-23	343	59	2.079	X-RAY DIFFRACTION	0.17
5lry	467	0.958951	0.91	0.99	2016-08-22	1688	1428	1.4	X-RAY DIFFRACTION	0.85
5t1z	34	0.954118	0.91	0.99	2016-08-22	501	143	2.102	X-RAY DIFFRACTION	0.29
5lpa	3	0.946667	0.91	0.99	2016-08-12	534	697	1.4	X-RAY DIFFRACTION	1.31
5lok	8	0.95	0.92	0.98	2016-08-09	1509	1508	1.109	X-RAY DIFFRACTION	1
5lol	3	0.963333	0.96	0.97	2016-08-09	207	50	2.3	X-RAY DIFFRACTION	0.24
5gqp	34	0.945	0.91	0.99	2016-08-08	207	317	1.296	X-RAY DIFFRACTION	1.53
5svy	16	0.951875	0.92	0.99	2016-08-08	61	108	1.05	X-RAY DIFFRACTION	1.77
5sw0	50	0.959	0.91	0.99	2016-08-08	207	210	1.269	X-RAY DIFFRACTION	1.01
5sw1	96	0.957604	0.91	0.99	2016-08-08	207	381	1.1	X-RAY DIFFRACTION	1.84
5sw2	40	0.95475	0.91	0.99	2016-08-08	207	268	1.2	X-RAY DIFFRACTION	1.29
5lni	23	0.942609	0.91	0.98	2016-08-04	359	471	1.133	X-RAY DIFFRACTION	1.31
5l12	10	0.951	0.91	0.99	2016-07-28	459	390	1.716	X-RAY DIFFRACTION	0.85
5l03	12	0.955	0.92	0.98	2016-07-26	450	435	1.469	X-RAY DIFFRACTION	0.97
5ky3	1	0.95	0.95	0.95	2016-07-21	391	407	1.53	X-RAY DIFFRACTION	1.04
5lka	6	0.946667	0.92	0.99	2016-07-21	301	434	1.298	X-RAY DIFFRACTION	1.44
5kwm	71	0.955634	0.91	0.99	2016-07-18	222	368	0.777	X-RAY DIFFRACTION	1.66
5kw7	1	0.92	0.92	0.92	2016-07-15	207	140	1.55	X-RAY DIFFRACTION	0.68
5kv0	1	0.91	0.91	0.91	2016-07-13	164	129	1.7	X-RAY DIFFRACTION	0.79
5lhv	94	0.950638	0.91	0.99	2016-07-13	1503	1586	1.288	X-RAY DIFFRACTION	1.06
5ktn	6	0.961667	0.95	0.98	2016-07-12	304	522	1.34	X-RAY DIFFRACTION	1.72
5kto	3	0.98	0.96	0.99	2016-07-12	298	385	1.442	X-RAY DIFFRACTION	1.29
5ktr	4	0.95	0.91	0.98	2016-07-12	304	488	1.34	X-RAY DIFFRACTION	1.61
5kts	2	0.96	0.94	0.98	2016-07-12	303	394	1.34	X-RAY DIFFRACTION	1.3
5lfe	61	0.959508	0.91	0.99	2016-07-01	615	333	2.3	X-RAY DIFFRACTION	0.54
5ko3	11	0.963636	0.92	0.99	2016-06-29	257	103	1.949	X-RAY DIFFRACTION	0.4
5kmw	4	0.945	0.93	0.98	2016-06-27	256	516	1.1	X-RAY DIFFRACTION	2.02
5ghi	6	0.951667	0.92	0.99	2016-06-20	312	427	1.211	X-RAY DIFFRACTION	1.37
5ghj	3	0.936667	0.91	0.97	2016-06-20	312	425	1.2	X-RAY DIFFRACTION	1.36
5kjh	54	0.950926	0.91	0.99	2016-06-20	1296	528	2.27	X-RAY DIFFRACTION	0.41
5kji	19	0.955263	0.91	0.99	2016-06-20	1240	111	2.71	X-RAY DIFFRACTION	0.09
5kjw	1	0.91	0.91	0.91	2016-06-20	844	865	1.9	X-RAY DIFFRACTION	1.02
5ki6	3	0.926667	0.92	0.93	2016-06-16	808	105	2.153	X-RAY DIFFRACTION	0.13
5kfe	1	0.95	0.95	0.95	2016-06-12	450	441	1.55	X-RAY DIFFRACTION	0.98
5kfp	1	0.92	0.92	0.92	2016-06-12	451	459	1.7	X-RAY DIFFRACTION	1.02
5kez	70	0.952714	0.91	0.99	2016-06-10	507	274	1.83	X-RAY DIFFRACTION	0.54
5l9d	1	0.99	0.99	0.99	2016-06-10	429	221	1.88	X-RAY DIFFRACTION	0.52
5l88	1	0.99	0.99	0.99	2016-06-07	432	252	1.88	X-RAY DIFFRACTION	0.58
5kch	16	0.936875	0.91	0.97	2016-06-06	212	115	1.7	X-RAY DIFFRACTION	0.54
5kco	35	0.951143	0.91	0.99	2016-06-06	212	143	1.47	X-RAY DIFFRACTION	0.67
5k9c	34	0.951471	0.91	0.99	2016-05-31	355	340	1.66	X-RAY DIFFRACTION	0.96
5k9d	52	0.955962	0.91	0.99	2016-05-31	359	395	1.7	X-RAY DIFFRACTION	1.1
5k8j	88	0.962273	0.91	0.99	2016-05-30	402	352	1.6	X-RAY DIFFRACTION	0.88
5l6l	22	0.960909	0.91	0.99	2016-05-30	856	140	2.7	X-RAY DIFFRACTION	0.16
5l4u	1	0.91	0.91	0.91	2016-05-26	316	435	2.1	X-RAY DIFFRACTION	1.38
5l4y	1	0.91	0.91	0.91	2016-05-26	316	561	1.9	X-RAY DIFFRACTION	1.78
5k1n	2	0.97	0.97	0.97	2016-05-18	231	154	1.81	X-RAY DIFFRACTION	0.67
5jxu	127	0.956929	0.91	0.99	2016-05-13	720	593	1.751	X-RAY DIFFRACTION	0.82
5jy1	1	0.97	0.97	0.97	2016-05-13	1064	990	1.65	X-RAY DIFFRACTION	0.93
5jws	2	0.925	0.92	0.93	2016-05-12	161	321	1.65	X-RAY DIFFRACTION	1.99
5jwt	1	0.95	0.95	0.95	2016-05-12	161	299	1.41	X-RAY DIFFRACTION	1.86
5jwu	1	0.94	0.94	0.94	2016-05-12	161	144	1.7	X-RAY DIFFRACTION	0.89
5jwv	1	0.99	0.99	0.99	2016-05-12	161	367	1.3	X-RAY DIFFRACTION	2.28
5jsh	4	0.9575	0.93	0.99	2016-05-08	766	856	1.3	X-RAY DIFFRACTION	1.12
5jsc	1	0.92	0.92	0.92	2016-05-07	1551	1774	1.5	X-RAY DIFFRACTION	1.14
5g3p	1	0.91	0.91	0.91	2016-04-29	1954	1938	1.78	X-RAY DIFFRACTION	0.99
5jiq	1	0.95	0.95	0.95	2016-04-22	232	240	1.45	X-RAY DIFFRACTION	1.03
5jgh	17	0.96	0.92	0.99	2016-04-20	794	126	2.6	X-RAY DIFFRACTION	0.16
5jh0	19	0.947368	0.91	0.99	2016-04-20	401	75	2.18	X-RAY DIFFRACTION	0.19
5b4w	3	0.933333	0.91	0.96	2016-04-19	2770	48	2.6	X-RAY DIFFRACTION	0.02
5jfy	37	0.953784	0.91	0.99	2016-04-19	476	199	2.101	X-RAY DIFFRACTION	0.42
5jdl	1	0.99	0.99	0.99	2016-04-17	299	2	2.904	X-RAY DIFFRACTION	0.01
5jdm	1	0.98	0.98	0.98	2016-04-17	294	5	2.558	X-RAY DIFFRACTION	0.02
5jdt	1	0.99	0.99	0.99	2016-04-17	164	299	1	X-RAY DIFFRACTION	1.82
5jdy	2	0.965	0.94	0.99	2016-04-17	482	917	1.77	X-RAY DIFFRACTION	1.9
5je2	3	0.976667	0.97	0.98	2016-04-17	482	976	1.519	X-RAY DIFFRACTION	2.02
5je3	1	0.96	0.96	0.96	2016-04-17	439	552	1.792	X-RAY DIFFRACTION	1.26
5je5	1	0.93	0.93	0.93	2016-04-17	243	337	1.564	X-RAY DIFFRACTION	1.39
5je6	2	0.945	0.91	0.98	2016-04-17	468	770	1.571	X-RAY DIFFRACTION	1.65
5jdg	1	0.99	0.99	0.99	2016-04-16	294	42	2.407	X-RAY DIFFRACTION	0.14
5jcu	1	0.97	0.97	0.97	2016-04-15	884	1088	1.93	X-RAY DIFFRACTION	1.23
5jcw	2	0.92	0.91	0.93	2016-04-15	418	479	1.945	X-RAY DIFFRACTION	1.15
5jcy	1	0.93	0.93	0.93	2016-04-15	388	432	1.8	X-RAY DIFFRACTION	1.11
5jcz	1	0.95	0.95	0.95	2016-04-15	1581	1154	2.056	X-RAY DIFFRACTION	0.73
5jb8	1	0.95	0.95	0.95	2016-04-13	286	254	1.45	X-RAY DIFFRACTION	0.89
5jbb	5	0.942	0.91	0.99	2016-04-13	286	269	1.56	X-RAY DIFFRACTION	0.94
5jbc	5	0.958	0.95	0.97	2016-04-13	286	165	1.9	X-RAY DIFFRACTION	0.58
5j8b	128	0.951719	0.91	0.99	2016-04-07	11372	966	2.6	X-RAY DIFFRACTION	0.08
5j4i	16	0.95625	0.93	0.99	2016-04-01	874	159	2.207	X-RAY DIFFRACTION	0.18
5is1	16	0.94875	0.93	0.98	2016-03-15	142	75	1.998	X-RAY DIFFRACTION	0.53
5irf	14	0.96	0.92	0.99	2016-03-13	1142	1027	1.6	X-RAY DIFFRACTION	0.9
5iqn	92	0.958152	0.91	0.99	2016-03-11	284	486	1	X-RAY DIFFRACTION	1.71
5iqo	2	0.97	0.96	0.98	2016-03-11	293	287	1.302	X-RAY DIFFRACTION	0.98
5iny	1	0.99	0.99	0.99	2016-03-08	159	301	1.04	X-RAY DIFFRACTION	1.89
5imv	1	0.97	0.97	0.97	2016-03-07	159	294	1.05	X-RAY DIFFRACTION	1.85
5imz	1	0.98	0.98	0.98	2016-03-07	159	292	1.1	X-RAY DIFFRACTION	1.84
5inl	2	0.97	0.97	0.97	2016-03-07	522	700	1.551	X-RAY DIFFRACTION	1.34
5inp	1	0.94	0.94	0.94	2016-03-07	521	440	1.947	X-RAY DIFFRACTION	0.84
5ima	1	0.94	0.94	0.94	2016-03-06	158	286	1.04	X-RAY DIFFRACTION	1.81
5imc	1	0.97	0.97	0.97	2016-03-06	158	288	1.05	X-RAY DIFFRACTION	1.82
5imd	1	0.97	0.97	0.97	2016-03-06	159	306	1.16	X-RAY DIFFRACTION	1.92
5imf	1	0.95	0.95	0.95	2016-03-06	159	299	1.04	X-RAY DIFFRACTION	1.88
5fya	1	0.91	0.91	0.91	2016-03-04	508	76	2.141	X-RAY DIFFRACTION	0.15
5ik4	1	0.94	0.94	0.94	2016-03-03	379	479	1.27	X-RAY DIFFRACTION	1.26
5ik7	1	0.94	0.94	0.94	2016-03-03	761	448	2	X-RAY DIFFRACTION	0.59
5ii4	37	0.947027	0.91	0.99	2016-03-01	477	121	2	X-RAY DIFFRACTION	0.25
5ii5	66	0.955606	0.91	0.99	2016-03-01	476	217	1.8	X-RAY DIFFRACTION	0.46
5ii6	38	0.967105	0.91	0.99	2016-03-01	100	142	0.95	X-RAY DIFFRACTION	1.42
5ii7	71	0.947183	0.91	0.99	2016-03-01	132	281	1.66	X-RAY DIFFRACTION	2.13
5ii8	85	0.956471	0.91	0.99	2016-03-01	131	224	0.99	X-RAY DIFFRACTION	1.71
5ii9	140	0.957571	0.91	0.99	2016-03-01	784	515	2.11	X-RAY DIFFRACTION	0.66
5iia	223	0.960538	0.91	0.99	2016-03-01	922	577	1.7	X-RAY DIFFRACTION	0.63
5iib	45	0.941778	0.91	0.99	2016-03-01	232	126	1.64	X-RAY DIFFRACTION	0.54
5ihs	1	0.98	0.98	0.98	2016-02-29	306	397	1.1	X-RAY DIFFRACTION	1.3
5ib3	1	0.92	0.92	0.92	2016-02-22	385	268	1.91	X-RAY DIFFRACTION	0.7
5fwr	1	0.94	0.94	0.94	2016-02-21	1264	1780	2.13	X-RAY DIFFRACTION	1.41
5fwq	34	0.953824	0.91	0.99	2016-02-19	607	407	2.047	X-RAY DIFFRACTION	0.67
5i6a	3	0.96	0.91	0.99	2016-02-16	20	21	0.813	X-RAY DIFFRACTION	1.05
5i2b	1	0.93	0.93	0.93	2016-02-08	167	147	1.7	X-RAY DIFFRACTION	0.88
5fvb	5	0.954	0.91	0.98	2016-02-05	4176	5122	1.93	X-RAY DIFFRACTION	1.23
5i0t	1	0.96	0.96	0.96	2016-02-04	186	313	1.37	X-RAY DIFFRACTION	1.68
5i04	10	0.957	0.91	0.99	2016-02-03	668	26	2.42	X-RAY DIFFRACTION	0.04
5hya	7	0.968571	0.93	0.99	2016-02-01	297	100	1.897	X-RAY DIFFRACTION	0.34
5hxr	2	0.945	0.93	0.96	2016-01-31	293	16	2.463	X-RAY DIFFRACTION	0.05
5hxe	13	0.956923	0.91	0.99	2016-01-30	297	67	2.288	X-RAY DIFFRACTION	0.23
5hwj	1	0.91	0.91	0.91	2016-01-29	1219	902	1.648	X-RAY DIFFRACTION	0.74
5hwy	2	0.985	0.98	0.99	2016-01-29	300	36	2.098	X-RAY DIFFRACTION	0.12
5hwz	9	0.963333	0.91	0.99	2016-01-29	184	118	1.45	X-RAY DIFFRACTION	0.64
5fum	1	0.92	0.92	0.92	2016-01-28	1068	129	2.5	X-RAY DIFFRACTION	0.12
5hw6	22	0.955455	0.91	0.99	2016-01-28	234	129	2.401	X-RAY DIFFRACTION	0.55
5hu9	1	0.94	0.94	0.94	2016-01-27	270	365	1.529	X-RAY DIFFRACTION	1.35
5ht2	2	0.935	0.91	0.96	2016-01-26	522	702	1.43	X-RAY DIFFRACTION	1.34
5hsa	1	0.94	0.94	0.94	2016-01-25	5296	2083	2.35	X-RAY DIFFRACTION	0.39
5hq8	1	0.96	0.96	0.96	2016-01-21	870	717	1.72	X-RAY DIFFRACTION	0.82
5b27	1	0.93	0.93	0.93	2016-01-12	133	229	1.02	X-RAY DIFFRACTION	1.72
5hip	2	0.945	0.93	0.96	2016-01-12	298	185	1.992	X-RAY DIFFRACTION	0.62
5hj5	1	0.95	0.95	0.95	2016-01-12	1065	1221	1.7	X-RAY DIFFRACTION	1.15
5hhj	171	0.954737	0.91	0.99	2016-01-11	586	787	1.2	X-RAY DIFFRACTION	1.34
5hhk	1	0.99	0.99	0.99	2016-01-11	582	814	1.4	X-RAY DIFFRACTION	1.4
5hi1	1	0.93	0.93	0.93	2016-01-11	456	265	2.15	X-RAY DIFFRACTION	0.58
5hey	1	0.97	0.97	0.97	2016-01-06	127	147	1.5	X-RAY DIFFRACTION	1.16
5hf5	141	0.954397	0.91	0.99	2016-01-06	1071	706	2.152	X-RAY DIFFRACTION	0.66
5hf6	76	0.954605	0.91	0.99	2016-01-06	1066	538	2.3	X-RAY DIFFRACTION	0.5
5hf8	22	0.961818	0.92	0.99	2016-01-06	1070	230	2.8	X-RAY DIFFRACTION	0.21
5hf9	122	0.95541	0.91	0.99	2016-01-06	1063	590	2.2	X-RAY DIFFRACTION	0.56
5hfa	96	0.955521	0.91	0.99	2016-01-06	1071	596	2.201	X-RAY DIFFRACTION	0.56
5hff	1	0.96	0.96	0.96	2016-01-06	126	98	1.749	X-RAY DIFFRACTION	0.78
5hbs	44	0.957045	0.91	0.99	2016-01-02	139	336	0.89	X-RAY DIFFRACTION	2.42
5haz	1	0.92	0.92	0.92	2015-12-31	551	378	2.1	X-RAY DIFFRACTION	0.69
5hb7	1	0.99	0.99	0.99	2015-12-31	125	236	0.819	X-RAY DIFFRACTION	1.89
5fs5	19	0.942632	0.91	0.98	2015-12-30	158	362	1.42	X-RAY DIFFRACTION	2.29
5ha1	33	0.950303	0.91	0.99	2015-12-29	140	285	1.35	X-RAY DIFFRACTION	2.04
5h9a	23	0.956522	0.91	0.99	2015-12-26	139	168	1.381	X-RAY DIFFRACTION	1.21
5h8z	1	0.99	0.99	0.99	2015-12-25	716	540	1.8	X-RAY DIFFRACTION	0.75
5h8t	79	0.955443	0.91	0.99	2015-12-23	139	310	1.21	X-RAY DIFFRACTION	2.23
5fgu	2	0.95	0.93	0.97	2015-12-21	495	327	1.896	X-RAY DIFFRACTION	0.66
5fgw	3	0.943333	0.93	0.96	2015-12-21	978	428	1.95	X-RAY DIFFRACTION	0.44
5fg8	1	0.99	0.99	0.99	2015-12-20	284	65	1.955	X-RAY DIFFRACTION	0.23
5f8a	1	0.96	0.96	0.96	2015-12-09	512	301	1.76	X-RAY DIFFRACTION	0.59
5f99	116	0.959914	0.91	0.99	2015-12-09	1097	936	2.63	X-RAY DIFFRACTION	0.85
5f82	2	0.955	0.94	0.97	2015-12-08	531	935	0.96	X-RAY DIFFRACTION	1.76
5f6q	2	0.97	0.97	0.97	2015-12-06	280	240	1.52	X-RAY DIFFRACTION	0.86
5f3m	1	0.93	0.93	0.93	2015-12-03	240	237	1.498	X-RAY DIFFRACTION	0.99
5f42	68	0.954559	0.91	0.99	2015-12-03	552	379	2.06	X-RAY DIFFRACTION	0.69
5f47	3	0.926667	0.91	0.94	2015-12-03	303	676	1.497	X-RAY DIFFRACTION	2.23
5f4c	6	0.948333	0.91	0.99	2015-12-03	181	215	1.4	X-RAY DIFFRACTION	1.19
5b1b	2	0.95	0.95	0.95	2015-12-01	3558	3303	1.6	X-RAY DIFFRACTION	0.93
5f2c	2	0.97	0.95	0.99	2015-12-01	3893	3184	1.898	X-RAY DIFFRACTION	0.82
5fpk	59	0.956102	0.91	0.99	2015-12-01	233	435	1.343	X-RAY DIFFRACTION	1.87
5fot	64	0.949063	0.91	0.99	2015-11-26	231	351	1.189	X-RAY DIFFRACTION	1.52
5fox	71	0.954789	0.91	0.99	2015-11-26	228	299	1.3	X-RAY DIFFRACTION	1.31
5ewe	3	0.96	0.92	0.98	2015-11-20	447	433	1.66	X-RAY DIFFRACTION	0.97
5ewf	5	0.946	0.92	0.98	2015-11-20	445	387	1.782	X-RAY DIFFRACTION	0.87
5ewg	11	0.954545	0.91	0.99	2015-11-20	445	358	1.75	X-RAY DIFFRACTION	0.8
5evc	4	0.9425	0.91	0.97	2015-11-19	475	267	1.7	X-RAY DIFFRACTION	0.56
5etf	10	0.949	0.91	0.99	2015-11-17	346	223	2.4	X-RAY DIFFRACTION	0.64
5epo	105	0.963524	0.91	0.99	2015-11-12	1044	995	2	X-RAY DIFFRACTION	0.95
5epu	2	0.945	0.94	0.95	2015-11-12	1509	2119	1.06	X-RAY DIFFRACTION	1.4
5en3	1	0.98	0.98	0.98	2015-11-09	231	221	1.25	X-RAY DIFFRACTION	0.96
5fmt	1	0.99	0.99	0.99	2015-11-09	266	204	1.878	X-RAY DIFFRACTION	0.77
5emx	9	0.95	0.91	0.99	2015-11-06	107	78	1.399	X-RAY DIFFRACTION	0.73
5emy	142	0.959225	0.91	0.99	2015-11-06	496	559	1.231	X-RAY DIFFRACTION	1.13
5em3	1	0.94	0.94	0.94	2015-11-05	115	170	1.4	X-RAY DIFFRACTION	1.48
5eje	1	0.91	0.91	0.91	2015-11-01	428	552	1.9	X-RAY DIFFRACTION	1.29
5efo	1	0.92	0.92	0.92	2015-10-24	1505	1509	1.63	X-RAY DIFFRACTION	1
5eei	1	0.99	0.99	0.99	2015-10-22	714	644	1.32	X-RAY DIFFRACTION	0.9
5edl	5	0.978	0.96	0.99	2015-10-21	197	74	1.95	X-RAY DIFFRACTION	0.38
5ec0	17	0.961176	0.91	0.99	2015-10-20	379	148	2.2	X-RAY DIFFRACTION	0.39
5ecu	6	0.933333	0.91	0.97	2015-10-20	350	392	1.5	X-RAY DIFFRACTION	1.12
5e8b	16	0.940625	0.91	0.99	2015-10-14	106	81	1.62	X-RAY DIFFRACTION	0.76
5fin	2	0.965	0.96	0.97	2015-09-30	159	30	2.34	X-RAY DIFFRACTION	0.19
5e1n	2	0.925	0.92	0.93	2015-09-29	145	178	1	X-RAY DIFFRACTION	1.23
5dxb	23	0.95087	0.91	0.99	2015-09-23	480	163	2.08	X-RAY DIFFRACTION	0.34
5aqd	8	0.97125	0.94	0.99	2015-09-22	4176	3709	2.121	X-RAY DIFFRACTION	0.89
5dtx	1	0.98	0.98	0.98	2015-09-18	246	343	1.45	X-RAY DIFFRACTION	1.39
5dty	1	0.94	0.94	0.94	2015-09-18	246	342	1.5	X-RAY DIFFRACTION	1.39
5ds8	19	0.95	0.91	0.99	2015-09-17	837	242	1.95	X-RAY DIFFRACTION	0.29
5dt6	1	0.98	0.98	0.98	2015-09-17	266	245	1.598	X-RAY DIFFRACTION	0.92
5dpx	2	0.95	0.93	0.97	2015-09-14	532	518	1.85	X-RAY DIFFRACTION	0.97
5dol	1	0.91	0.91	0.91	2015-09-11	123	4	2.7	X-RAY DIFFRACTION	0.03
5dlk	2	0.955	0.93	0.98	2015-09-06	1766	1395	1.8	X-RAY DIFFRACTION	0.79
5dkm	32	0.955313	0.91	0.99	2015-09-03	230	306	0.92	X-RAY DIFFRACTION	1.33
5djt	5	0.926	0.91	0.96	2015-09-02	203	276	1.4	X-RAY DIFFRACTION	1.36
5dju	1	0.94	0.94	0.94	2015-09-02	400	219	2.1	X-RAY DIFFRACTION	0.55
5dk1	77	0.965584	0.91	0.99	2015-09-02	230	328	0.938	X-RAY DIFFRACTION	1.43
5dij	1	0.99	0.99	0.99	2015-09-01	441	25	2.7	X-RAY DIFFRACTION	0.06
5dj7	100	0.9578	0.91	0.99	2015-09-01	230	363	0.87	X-RAY DIFFRACTION	1.58
5dc2	36	0.940278	0.91	0.99	2015-08-23	705	602	2.182	X-RAY DIFFRACTION	0.85
5d8v	11	0.93	0.91	0.95	2015-08-18	83	180	0.48	X-RAY DIFFRACTION	2.17
5d9e	1	0.95	0.95	0.95	2015-08-18	20	21	0.859	X-RAY DIFFRACTION	1.05
5d52	7	0.951429	0.92	0.98	2015-08-10	51	30	1.8	X-RAY DIFFRACTION	0.59
5d53	22	0.961818	0.92	0.99	2015-08-10	51	63	1.5	X-RAY DIFFRACTION	1.24
5d54	5	0.948	0.91	0.99	2015-08-10	51	39	1.5	X-RAY DIFFRACTION	0.76
5d56	1	0.97	0.97	0.97	2015-08-10	585	13	2.8	X-RAY DIFFRACTION	0.02
5d57	2	0.98	0.97	0.99	2015-08-10	592	42	2.8	X-RAY DIFFRACTION	0.07
5d58	12	0.954167	0.92	0.99	2015-08-10	448	64	2.4	X-RAY DIFFRACTION	0.14
5d59	24	0.952083	0.91	0.99	2015-08-10	448	75	2.4	X-RAY DIFFRACTION	0.17
5d5a	19	0.949474	0.91	0.99	2015-08-10	442	53	2.4826	X-RAY DIFFRACTION	0.12
5d5c	20	0.9545	0.91	0.99	2015-08-10	129	97	1.7	X-RAY DIFFRACTION	0.75
5d5e	7	0.95	0.92	0.99	2015-08-10	51	31	2.407	X-RAY DIFFRACTION	0.61
5d5f	35	0.96	0.91	0.99	2015-08-10	129	141	1.5	X-RAY DIFFRACTION	1.09
5d3c	87	0.954713	0.91	0.99	2015-08-06	159	274	1.314	X-RAY DIFFRACTION	1.72
5d2b	1	0.94	0.94	0.94	2015-08-05	159	293	1.2	X-RAY DIFFRACTION	1.84
5d1m	1	0.94	0.94	0.94	2015-08-04	256	375	1.581	X-RAY DIFFRACTION	1.46
5d0u	1	0.98	0.98	0.98	2015-08-03	705	4	2.919	X-RAY DIFFRACTION	0.01
5czm	1	0.94	0.94	0.94	2015-07-31	159	268	1.303	X-RAY DIFFRACTION	1.69
5cxb	48	0.958542	0.91	0.99	2015-07-28	817	326	2.1	X-RAY DIFFRACTION	0.4
5ctn	1	0.98	0.98	0.98	2015-07-24	465	419	1.35	X-RAY DIFFRACTION	0.9
5cow	22	0.950909	0.91	0.99	2015-07-20	234	214	1.6	X-RAY DIFFRACTION	0.91
5a8k	1	0.91	0.91	0.91	2015-07-16	2476	2462	1.41	X-RAY DIFFRACTION	0.99
5cm7	2	0.96	0.93	0.99	2015-07-16	609	777	1.55	X-RAY DIFFRACTION	1.28
5cmc	1	0.94	0.94	0.94	2015-07-16	502	663	1.28	X-RAY DIFFRACTION	1.32
5cmk	1	0.97	0.97	0.97	2015-07-16	504	533	1.801	X-RAY DIFFRACTION	1.06
5ck9	1	0.99	0.99	0.99	2015-07-15	211	112	1.898	X-RAY DIFFRACTION	0.53
5ckw	23	0.96087	0.91	0.99	2015-07-15	778	192	2.49	X-RAY DIFFRACTION	0.25
5cfs	1	0.95	0.95	0.95	2015-07-08	176	175	1.7	X-RAY DIFFRACTION	0.99
5ce4	15	0.944	0.91	0.99	2015-07-06	262	179	0.98	X-RAY DIFFRACTION	0.68
5cct	1	0.91	0.91	0.91	2015-07-02	169	27	2.4	X-RAY DIFFRACTION	0.16
5cbl	21	0.945714	0.91	0.99	2015-07-01	542	297	1.781	X-RAY DIFFRACTION	0.55
5c9y	1	0.91	0.91	0.91	2015-06-29	155	144	1.5	X-RAY DIFFRACTION	0.93
5cam	1	0.98	0.98	0.98	2015-06-29	227	96	2.171	X-RAY DIFFRACTION	0.42
5c8o	19	0.948421	0.91	0.99	2015-06-25	151	102	2.09	X-RAY DIFFRACTION	0.68
5c8p	8	0.96	0.91	0.99	2015-06-25	151	50	2.2	X-RAY DIFFRACTION	0.33
5c7g	13	0.957692	0.91	0.99	2015-06-24	155	286	1.45	X-RAY DIFFRACTION	1.85
5c3f	1	0.96	0.96	0.96	2015-06-17	174	190	1.43	X-RAY DIFFRACTION	1.09
5c33	1	0.97	0.97	0.97	2015-06-16	358	479	1.21	X-RAY DIFFRACTION	1.34
5byt	1	0.94	0.94	0.94	2015-06-11	686	347	2	X-RAY DIFFRACTION	0.51
5bup	17	0.958235	0.91	0.99	2015-06-04	159	71	2.251	X-RAY DIFFRACTION	0.45
5bv9	100	0.9429	0.91	0.99	2015-06-04	701	950	1.93	X-RAY DIFFRACTION	1.36
5br1	1	0.94	0.94	0.94	2015-05-29	320	238	1.85	X-RAY DIFFRACTION	0.74
5br7	1	0.92	0.92	0.92	2015-05-29	386	458	1.95	X-RAY DIFFRACTION	1.19
5bq2	1	0.94	0.94	0.94	2015-05-28	1700	2048	1.7	X-RAY DIFFRACTION	1.2
5bp3	92	0.963478	0.91	0.99	2015-05-27	568	497	1.45	X-RAY DIFFRACTION	0.88
5bn8	1	0.98	0.98	0.98	2015-05-25	379	577	1.34	X-RAY DIFFRACTION	1.52
4zyb	1	0.95	0.95	0.95	2015-05-21	531	864	1.5	X-RAY DIFFRACTION	1.63
4zwb	10	0.96	0.92	0.99	2015-05-19	468	36	2.4	X-RAY DIFFRACTION	0.08
4zwc	13	0.953077	0.91	0.99	2015-05-19	936	52	2.6	X-RAY DIFFRACTION	0.06
4zvj	51	0.957843	0.91	0.99	2015-05-18	492	386	1.6996	X-RAY DIFFRACTION	0.78
4zr8	1	0.91	0.91	0.91	2015-05-11	707	798	1.5	X-RAY DIFFRACTION	1.13
5a1s	2	0.93	0.92	0.94	2015-05-05	1721	69	2.5	X-RAY DIFFRACTION	0.04
4zlx	2	0.925	0.91	0.94	2015-05-01	94	55	2.31	X-RAY DIFFRACTION	0.59
4zka	21	0.96	0.92	0.99	2015-04-30	484	331	1.8	X-RAY DIFFRACTION	0.68
5a10	23	0.94913	0.91	0.99	2015-04-27	352	361	1.423	X-RAY DIFFRACTION	1.03
5a0y	1	0.92	0.92	0.92	2015-04-24	2477	2794	1.1	X-RAY DIFFRACTION	1.13
5a0t	40	0.94325	0.91	0.98	2015-04-22	917	558	2.283	X-RAY DIFFRACTION	0.61
4zdh	21	0.96381	0.93	0.99	2015-04-17	442	150	2.0984	X-RAY DIFFRACTION	0.34
4zdl	1	0.92	0.92	0.92	2015-04-17	888	530	2.26	X-RAY DIFFRACTION	0.6
4zbp	2	0.955	0.92	0.99	2015-04-15	790	90	2.6	X-RAY DIFFRACTION	0.11
4zc9	13	0.963077	0.92	0.99	2015-04-15	127	162	0.99	X-RAY DIFFRACTION	1.28
4z8a	1	0.98	0.98	0.98	2015-04-08	92	110	1.759	X-RAY DIFFRACTION	1.2
4z7r	21	0.959524	0.91	0.99	2015-04-07	578	235	1.982	X-RAY DIFFRACTION	0.41
4z5y	22	0.947273	0.91	0.99	2015-04-03	308	257	1.561	X-RAY DIFFRACTION	0.83
4z0t	1	0.95	0.95	0.95	2015-03-26	244	223	1.5	X-RAY DIFFRACTION	0.91
4yzq	83	0.944337	0.91	0.99	2015-03-25	393	503	1.48	X-RAY DIFFRACTION	1.28
4yzx	62	0.942097	0.91	0.99	2015-03-25	393	578	1.25	X-RAY DIFFRACTION	1.47
4z03	3	0.963333	0.91	0.99	2015-03-25	391	576	1.4	X-RAY DIFFRACTION	1.47
4z05	13	0.954615	0.91	0.99	2015-03-25	392	491	1.5	X-RAY DIFFRACTION	1.25
4z06	94	0.953298	0.91	0.99	2015-03-25	393	485	1.55	X-RAY DIFFRACTION	1.23
4yys	1	0.99	0.99	0.99	2015-03-24	441	515	1.35	X-RAY DIFFRACTION	1.17
4yz0	7	0.922857	0.91	0.96	2015-03-24	393	543	1.15	X-RAY DIFFRACTION	1.38
4yza	80	0.946625	0.91	0.99	2015-03-24	394	611	1.25	X-RAY DIFFRACTION	1.55
4yxc	1	0.96	0.96	0.96	2015-03-23	349	71	2.3	X-RAY DIFFRACTION	0.2
4yug	1	0.92	0.92	0.92	2015-03-18	165	338	1.48	X-RAY DIFFRACTION	2.05
4yuh	1	0.99	0.99	0.99	2015-03-18	164	297	1.34	X-RAY DIFFRACTION	1.81
4yuj	2	0.95	0.93	0.97	2015-03-18	163	216	1.42	X-RAY DIFFRACTION	1.33
4yuk	1	0.98	0.98	0.98	2015-03-18	163	189	1.48	X-RAY DIFFRACTION	1.16
4yuo	1	0.94	0.94	0.94	2015-03-18	163	160	1.2	X-RAY DIFFRACTION	0.98
4yup	3	0.98	0.97	0.99	2015-03-18	164	198	1.75	X-RAY DIFFRACTION	1.21
4yr2	2	0.975	0.97	0.98	2015-03-14	442	389	1.95	X-RAY DIFFRACTION	0.88
4yr3	7	0.952857	0.91	0.97	2015-03-14	442	390	2	X-RAY DIFFRACTION	0.88
4yq5	1	0.91	0.91	0.91	2015-03-13	245	183	1.76	X-RAY DIFFRACTION	0.75
4yqj	1	0.96	0.96	0.96	2015-03-13	237	176	1.94	X-RAY DIFFRACTION	0.74
4yqw	3	0.936667	0.93	0.95	2015-03-13	446	297	2.064	X-RAY DIFFRACTION	0.67
4yr0	6	0.943333	0.92	0.97	2015-03-13	440	481	1.78	X-RAY DIFFRACTION	1.09
4yp3	2	0.97	0.96	0.98	2015-03-12	442	384	1.89	X-RAY DIFFRACTION	0.87
4ymk	1	0.94	0.94	0.94	2015-03-06	634	86	2.605	X-RAY DIFFRACTION	0.14
4ylu	3	0.96	0.95	0.97	2015-03-05	1212	995	2.1	X-RAY DIFFRACTION	0.82
4ykk	1	0.98	0.98	0.98	2015-03-04	502	778	1.38	X-RAY DIFFRACTION	1.55
4y96	1	0.99	0.99	0.99	2015-02-17	500	639	1.581	X-RAY DIFFRACTION	1.28
4y9v	2	0.955	0.94	0.97	2015-02-17	603	1368	0.9	X-RAY DIFFRACTION	2.27
4y5t	75	0.951467	0.91	0.99	2015-02-12	574	346	1.949	X-RAY DIFFRACTION	0.6
4y5w	4	0.935	0.91	0.97	2015-02-12	1980	231	3.104	X-RAY DIFFRACTION	0.12
5ai3	19	0.936842	0.91	0.98	2015-02-11	54	108	1.02	X-RAY DIFFRACTION	2
4y2k	4	0.9375	0.91	0.98	2015-02-10	65	56	1.7	X-RAY DIFFRACTION	0.86
4y2m	10	0.943	0.91	0.97	2015-02-10	65	63	1.4	X-RAY DIFFRACTION	0.97
4y1l	1	0.93	0.93	0.93	2015-02-08	424	149	2.7	X-RAY DIFFRACTION	0.35
4y0y	2	0.965	0.95	0.98	2015-02-06	281	344	1.25	X-RAY DIFFRACTION	1.22
4y0z	1	0.97	0.97	0.97	2015-02-06	280	368	1.37	X-RAY DIFFRACTION	1.31
4y10	5	0.934	0.91	0.98	2015-02-06	280	346	1.37	X-RAY DIFFRACTION	1.24
4y11	3	0.923333	0.91	0.94	2015-02-06	280	301	1.3	X-RAY DIFFRACTION	1.07
4xzp	24	0.94625	0.91	0.98	2015-02-04	148	174	1.48	X-RAY DIFFRACTION	1.18
5ah2	74	0.955676	0.91	0.99	2015-02-04	1562	770	2.129	X-RAY DIFFRACTION	0.49
5ah4	17	0.959412	0.91	0.99	2015-02-04	782	194	2.313	X-RAY DIFFRACTION	0.25
4xxg	3	0.956667	0.94	0.97	2015-01-30	499	681	0.85	X-RAY DIFFRACTION	1.36
4xul	24	0.944167	0.91	0.99	2015-01-26	365	211	2.26	X-RAY DIFFRACTION	0.58
4xv4	1	0.93	0.93	0.93	2015-01-26	289	268	1.69	X-RAY DIFFRACTION	0.93
4xv5	80	0.961125	0.91	0.99	2015-01-26	289	247	1.65	X-RAY DIFFRACTION	0.85
4xv6	94	0.961809	0.91	0.99	2015-01-26	289	262	1.55	X-RAY DIFFRACTION	0.91
4xv7	105	0.961619	0.92	0.99	2015-01-26	289	261	1.62	X-RAY DIFFRACTION	0.9
4xv8	90	0.956333	0.91	0.99	2015-01-26	289	295	1.57	X-RAY DIFFRACTION	1.02
4s2x	24	0.953333	0.91	0.99	2015-01-23	161	109	1.5	X-RAY DIFFRACTION	0.68
4s2y	13	0.931538	0.91	0.97	2015-01-23	157	119	1.6	X-RAY DIFFRACTION	0.76
4xt2	6	0.933333	0.91	0.97	2015-01-22	448	310	1.698	X-RAY DIFFRACTION	0.69
4xo8	1	0.91	0.91	0.91	2015-01-16	316	471	1.698	X-RAY DIFFRACTION	1.49
4xo9	210	0.959714	0.91	0.99	2015-01-16	292	533	1.14	X-RAY DIFFRACTION	1.83
4xod	209	0.95445	0.91	0.99	2015-01-16	292	552	1.14	X-RAY DIFFRACTION	1.89
4xoj	1	0.95	0.95	0.95	2015-01-16	236	360	0.91	X-RAY DIFFRACTION	1.53
4xov	1	0.97	0.97	0.97	2015-01-16	228	291	1.2	X-RAY DIFFRACTION	1.28
4xni	1	0.91	0.91	0.91	2015-01-15	447	16	2.8	X-RAY DIFFRACTION	0.04
4xnj	16	0.94125	0.91	0.98	2015-01-15	466	53	2.3	X-RAY DIFFRACTION	0.11
3x32	25	0.9352	0.91	0.99	2015-01-14	87	214	0.83	X-RAY DIFFRACTION	2.46
3x33	14	0.940714	0.91	0.97	2015-01-14	87	211	0.93	X-RAY DIFFRACTION	2.43
3x34	33	0.947273	0.91	0.98	2015-01-14	87	252	0.76	X-RAY DIFFRACTION	2.9
3x35	34	0.949118	0.91	0.99	2015-01-14	87	200	0.95	X-RAY DIFFRACTION	2.3
4xmc	16	0.95625	0.91	0.99	2015-01-14	184	80	1.421	X-RAY DIFFRACTION	0.43
4xme	30	0.953667	0.91	0.99	2015-01-14	184	150	1.29	X-RAY DIFFRACTION	0.82
4xmf	12	0.955833	0.91	0.99	2015-01-14	184	126	1.6	X-RAY DIFFRACTION	0.68
4xmg	16	0.941875	0.91	0.98	2015-01-14	184	120	1.8	X-RAY DIFFRACTION	0.65
4xmh	32	0.947187	0.91	0.99	2015-01-14	188	162	1.29	X-RAY DIFFRACTION	0.86
4xl1	1	0.96	0.96	0.96	2015-01-13	688	325	2.3	X-RAY DIFFRACTION	0.47
4xjb	11	0.957273	0.92	0.99	2015-01-08	129	49	1.8	X-RAY DIFFRACTION	0.38
4xjd	7	0.941429	0.91	0.99	2015-01-08	129	43	1.801	X-RAY DIFFRACTION	0.33
4xjf	7	0.967143	0.92	0.99	2015-01-08	129	51	1.8	X-RAY DIFFRACTION	0.4
4xjh	14	0.965	0.91	0.99	2015-01-08	129	54	2	X-RAY DIFFRACTION	0.42
4xji	18	0.948889	0.91	0.99	2015-01-08	129	96	2	X-RAY DIFFRACTION	0.74
4xii	1	0.95	0.95	0.95	2015-01-07	1053	62	2.7	X-RAY DIFFRACTION	0.06
4xiw	1	0.92	0.92	0.92	2015-01-07	1903	299	2.6	X-RAY DIFFRACTION	0.16
4xhu	1	0.93	0.93	0.93	2015-01-06	846	248	2.089	X-RAY DIFFRACTION	0.29
4xi3	8	0.9625	0.92	0.99	2015-01-06	918	39	2.491	X-RAY DIFFRACTION	0.04
5aen	200	0.94535	0.91	0.99	2015-01-06	608	608	1.864	X-RAY DIFFRACTION	1
4xf4	1	0.91	0.91	0.91	2014-12-26	186	280	1.3485	X-RAY DIFFRACTION	1.51
4xf9	1	0.91	0.91	0.91	2014-12-26	186	302	1.3	X-RAY DIFFRACTION	1.62
4xfa	1	0.91	0.91	0.91	2014-12-26	186	182	1.65	X-RAY DIFFRACTION	0.98
4xfb	1	0.91	0.91	0.91	2014-12-26	186	333	1.35	X-RAY DIFFRACTION	1.79
4xfc	1	0.91	0.91	0.91	2014-12-26	186	311	1.351	X-RAY DIFFRACTION	1.67
4xff	1	0.91	0.91	0.91	2014-12-26	186	344	1.25	X-RAY DIFFRACTION	1.85
4xfg	1	0.91	0.91	0.91	2014-12-26	186	299	1.401	X-RAY DIFFRACTION	1.61
4xfh	1	0.91	0.91	0.91	2014-12-26	186	319	1.35	X-RAY DIFFRACTION	1.72
4xfi	1	0.91	0.91	0.91	2014-12-26	186	281	1.4	X-RAY DIFFRACTION	1.51
4xez	1	0.91	0.91	0.91	2014-12-25	186	354	1.2469	X-RAY DIFFRACTION	1.9
4xf0	1	0.91	0.91	0.91	2014-12-25	186	302	1.3994	X-RAY DIFFRACTION	1.62
4xf1	1	0.91	0.91	0.91	2014-12-25	186	143	1.55	X-RAY DIFFRACTION	0.77
4xf3	1	0.91	0.91	0.91	2014-12-25	186	133	1.55	X-RAY DIFFRACTION	0.72
4xet	1	0.91	0.91	0.91	2014-12-24	187	289	1.3	X-RAY DIFFRACTION	1.55
4xeb	11	0.94	0.91	0.99	2014-12-23	430	820	1.7	X-RAY DIFFRACTION	1.91
4xdx	1	0.97	0.97	0.97	2014-12-20	70	141	0.95	X-RAY DIFFRACTION	2.01
4rz9	1	0.93	0.93	0.93	2014-12-19	179	247	1.28	X-RAY DIFFRACTION	1.38
4xb6	350	0.956257	0.91	0.99	2014-12-16	1940	1792	1.7	X-RAY DIFFRACTION	0.92
4xad	1	0.97	0.97	0.97	2014-12-14	129	189	1.25	X-RAY DIFFRACTION	1.47
4x9y	198	0.955556	0.91	0.99	2014-12-11	496	527	1.07	X-RAY DIFFRACTION	1.06
4x8o	1	0.98	0.98	0.98	2014-12-10	428	337	2.1	X-RAY DIFFRACTION	0.79
4x5p	82	0.957195	0.91	0.99	2014-12-05	158	308	0.997	X-RAY DIFFRACTION	1.95
4x5q	86	0.953953	0.91	0.99	2014-12-05	158	299	1.12	X-RAY DIFFRACTION	1.89
4x2r	1	0.93	0.93	0.93	2014-11-26	243	295	1.05	X-RAY DIFFRACTION	1.21
4x09	1	0.97	0.97	0.97	2014-11-21	128	124	1.722	X-RAY DIFFRACTION	0.97
4wzt	173	0.951214	0.91	0.99	2014-11-20	613	722	1.91	X-RAY DIFFRACTION	1.18
4x06	80	0.94875	0.91	0.99	2014-11-20	618	716	1.218	X-RAY DIFFRACTION	1.16
4x07	292	0.954315	0.91	0.99	2014-11-20	614	797	1.46	X-RAY DIFFRACTION	1.3
4wyn	66	0.956212	0.91	0.99	2014-11-17	249	382	1.805	X-RAY DIFFRACTION	1.53
4wy4	15	0.948	0.91	0.99	2014-11-15	265	299	1.4	X-RAY DIFFRACTION	1.13
4wy0	1	0.95	0.95	0.95	2014-11-14	2988	1236	2.3	X-RAY DIFFRACTION	0.41
4wx2	1	0.94	0.94	0.94	2014-11-13	648	604	1.75	X-RAY DIFFRACTION	0.93
4rpk	2	0.935	0.91	0.96	2014-10-30	1174	315	2.55	X-RAY DIFFRACTION	0.27
4rpl	1	0.92	0.92	0.92	2014-10-30	1173	421	2.2499	X-RAY DIFFRACTION	0.36
4wtx	2	0.96	0.94	0.98	2014-10-30	97	122	1.5	X-RAY DIFFRACTION	1.26
4wtb	1	0.93	0.93	0.93	2014-10-29	242	116	2.16	X-RAY DIFFRACTION	0.48
4wrk	3	0.97	0.95	0.99	2014-10-24	927	101	2.9	X-RAY DIFFRACTION	0.11
4wqu	729	0.960027	0.91	0.99	2014-10-22	22747	3005	2.8	X-RAY DIFFRACTION	0.13
4wqy	786	0.959975	0.91	0.99	2014-10-22	22712	3010	2.8	X-RAY DIFFRACTION	0.13
4wqb	2	0.945	0.92	0.97	2014-10-21	230	245	1.5013	X-RAY DIFFRACTION	1.07
4wqf	637	0.956327	0.91	0.99	2014-10-21	22853	3005	2.8	X-RAY DIFFRACTION	0.13
4wpo	793	0.959559	0.91	0.99	2014-10-20	22888	3020	2.8	X-RAY DIFFRACTION	0.13
4rle	1	0.95	0.95	0.95	2014-10-16	116	145	1.3	X-RAY DIFFRACTION	1.25
4v33	162	0.948642	0.91	0.99	2014-10-16	632	942	1.48	X-RAY DIFFRACTION	1.49
4v35	24	0.957083	0.91	0.99	2014-10-16	321	111	2.3	X-RAY DIFFRACTION	0.35
4riv	1	0.99	0.99	0.99	2014-10-07	257	203	1.631	X-RAY DIFFRACTION	0.79
4wl6	6	0.953333	0.91	0.99	2014-10-06	129	20	1.85	X-RAY DIFFRACTION	0.16
4wl7	6	0.963333	0.91	0.99	2014-10-06	129	78	1.95	X-RAY DIFFRACTION	0.6
4rhw	48	0.951458	0.91	0.99	2014-10-03	564	355	2.1	X-RAY DIFFRACTION	0.63
4wk9	7	0.968571	0.95	0.99	2014-10-02	369	530	1.102	X-RAY DIFFRACTION	1.44
4wjx	4	0.975	0.95	0.99	2014-10-01	369	521	1	X-RAY DIFFRACTION	1.41
4rek	91	0.952308	0.91	0.99	2014-09-23	499	897	0.74	X-RAY DIFFRACTION	1.8
4wha	138	0.949203	0.91	0.99	2014-09-21	822	1017	1.7	X-RAY DIFFRACTION	1.24
4rdc	68	0.948971	0.91	0.99	2014-09-18	364	364	1.198	X-RAY DIFFRACTION	1
4wg7	9	0.962222	0.91	0.99	2014-09-18	129	57	1.7	X-RAY DIFFRACTION	0.44
4wg1	6	0.951667	0.91	0.99	2014-09-17	129	84	1.7	X-RAY DIFFRACTION	0.65
4wfo	275	0.959382	0.91	0.99	2014-09-16	826	1151	1.14	X-RAY DIFFRACTION	1.39
4wee	28	0.9475	0.91	0.99	2014-09-09	135	243	0.891	X-RAY DIFFRACTION	1.8
4uz3	1	0.93	0.93	0.93	2014-09-04	240	393	1.75	X-RAY DIFFRACTION	1.64
4wci	76	0.959079	0.91	0.99	2014-09-04	216	279	1.65	X-RAY DIFFRACTION	1.29
4wb5	76	0.951842	0.91	0.99	2014-09-02	358	405	1.641	X-RAY DIFFRACTION	1.13
4wb6	27	0.958148	0.91	0.99	2014-09-02	720	197	2.1	X-RAY DIFFRACTION	0.27
4wb7	135	0.956296	0.91	0.99	2014-09-02	850	998	1.9	X-RAY DIFFRACTION	1.17
4wb8	82	0.952195	0.91	0.99	2014-09-02	357	515	1.55	X-RAY DIFFRACTION	1.44
4r7t	1	0.92	0.92	0.92	2014-08-28	795	185	2.1	X-RAY DIFFRACTION	0.23
4wa0	16	0.9475	0.91	0.99	2014-08-28	358	549	1.7	X-RAY DIFFRACTION	1.53
4uxu	37	0.944054	0.91	0.99	2014-08-27	420	502	1.71	X-RAY DIFFRACTION	1.2
4w7s	3	0.95	0.91	0.98	2014-08-22	903	249	2.542	X-RAY DIFFRACTION	0.28
3wy6	2	0.94	0.94	0.94	2014-08-20	270	240	1.45	X-RAY DIFFRACTION	0.89
4r4l	1	0.92	0.92	0.92	2014-08-19	143	26	2.245	X-RAY DIFFRACTION	0.18
4r4s	1	0.95	0.95	0.95	2014-08-19	263	464	1.1	X-RAY DIFFRACTION	1.76
4w5k	1	0.93	0.93	0.93	2014-08-18	760	794	1.7	X-RAY DIFFRACTION	1.04
4r3f	3	0.976667	0.96	0.99	2014-08-15	196	265	1.3	X-RAY DIFFRACTION	1.35
1vya	506	0.948162	0.91	0.99	2014-08-14	1788	1663	2.05	X-RAY DIFFRACTION	0.93
4ubt	1	0.99	0.99	0.99	2014-08-13	1555	1161	1.7	X-RAY DIFFRACTION	0.75
4u9h	192	0.949167	0.91	0.99	2014-08-06	798	911	0.89	X-RAY DIFFRACTION	1.14
4u9i	147	0.952177	0.91	0.99	2014-08-06	798	780	1.06	X-RAY DIFFRACTION	0.98
4u94	5	0.954	0.92	0.99	2014-08-05	451	574	1.473	X-RAY DIFFRACTION	1.27
4u98	1	0.92	0.92	0.92	2014-08-05	451	612	1.15	X-RAY DIFFRACTION	1.36
4u7a	54	0.951111	0.91	0.99	2014-07-30	356	357	1.6	X-RAY DIFFRACTION	1
4u5w	98	0.952551	0.91	0.99	2014-07-25	550	525	1.86	X-RAY DIFFRACTION	0.95
4qy6	3	0.93	0.91	0.95	2014-07-23	263	470	1.15	X-RAY DIFFRACTION	1.79
4qxx	1	0.91	0.91	0.91	2014-07-22	5	2	1.445	X-RAY DIFFRACTION	0.4
4utp	21	0.945714	0.91	0.98	2014-07-22	566	124	2	X-RAY DIFFRACTION	0.22
4uth	36	0.951944	0.91	0.99	2014-07-21	359	395	1.25	X-RAY DIFFRACTION	1.1
4utj	43	0.938837	0.91	0.99	2014-07-21	360	454	1.07	X-RAY DIFFRACTION	1.26
4utl	73	0.95137	0.91	0.99	2014-07-21	359	323	1.229	X-RAY DIFFRACTION	0.9
4qx5	18	0.946111	0.91	0.99	2014-07-18	127	119	1.318	X-RAY DIFFRACTION	0.94
4u2s	7	0.968571	0.94	0.99	2014-07-18	499	685	1.12	X-RAY DIFFRACTION	1.37
4u2t	2	0.955	0.94	0.97	2014-07-18	499	383	1.223	X-RAY DIFFRACTION	0.77
4u2w	89	0.949775	0.91	0.99	2014-07-18	238	349	1	X-RAY DIFFRACTION	1.47
4qwt	187	0.94246	0.91	0.99	2014-07-17	2725	1795	2.002	X-RAY DIFFRACTION	0.66
4u2k	5	0.944	0.91	0.98	2014-07-17	1480	592	2.13	X-RAY DIFFRACTION	0.4
4u2l	124	0.953468	0.91	0.99	2014-07-17	499	663	1.337	X-RAY DIFFRACTION	1.33
4u17	17	0.948824	0.91	0.99	2014-07-15	308	151	1.99	X-RAY DIFFRACTION	0.49
4qu1	44	0.947045	0.91	0.99	2014-07-10	236	279	1.57	X-RAY DIFFRACTION	1.18
4tws	1	0.92	0.92	0.92	2014-07-01	129	273	1.45	X-RAY DIFFRACTION	2.12
4twa	10	0.944	0.92	0.98	2014-06-30	968	57	3	X-RAY DIFFRACTION	0.06
4tuj	38	0.945526	0.91	0.99	2014-06-24	871	433	1.89	X-RAY DIFFRACTION	0.5
4tsh	1	0.92	0.92	0.92	2014-06-18	606	537	2	X-RAY DIFFRACTION	0.89
4trp	162	0.952593	0.91	0.99	2014-06-17	422	525	1.25	X-RAY DIFFRACTION	1.24
4qlp	63	0.945079	0.91	0.99	2014-06-12	374	684	1.1	X-RAY DIFFRACTION	1.83
4qkt	1	0.91	0.91	0.91	2014-06-09	250	205	1.641	X-RAY DIFFRACTION	0.82
4qkl	2	0.945	0.93	0.96	2014-06-06	27	26	1.711	X-RAY DIFFRACTION	0.96
4qk3	17	0.945294	0.91	0.99	2014-06-05	246	165	1.345	X-RAY DIFFRACTION	0.67
4qkc	1	0.95	0.95	0.95	2014-06-05	27	42	1.1	X-RAY DIFFRACTION	1.56
4tkb	4	0.9525	0.91	0.98	2014-05-26	133	193	0.86	X-RAY DIFFRACTION	1.45
4tkj	5	0.978	0.94	0.99	2014-05-26	133	189	0.87	X-RAY DIFFRACTION	1.42
3wvm	6	0.93	0.91	0.95	2014-05-25	133	174	0.88	X-RAY DIFFRACTION	1.31
4tjv	25	0.9616	0.91	0.99	2014-05-25	165	137	1.651	X-RAY DIFFRACTION	0.83
4tjz	5	0.954	0.91	0.99	2014-05-25	133	184	0.87	X-RAY DIFFRACTION	1.38
4pno	6	0.935	0.91	0.99	2014-05-24	64	76	0.97	X-RAY DIFFRACTION	1.19
4qfy	118	0.946949	0.91	0.99	2014-05-22	1923	394	2.1	X-RAY DIFFRACTION	0.2
4qg0	49	0.95102	0.91	0.99	2014-05-22	1923	182	2.3	X-RAY DIFFRACTION	0.09
4qg1	35	0.954857	0.91	0.99	2014-05-22	1924	191	2.2	X-RAY DIFFRACTION	0.1
4qg4	16	0.941875	0.91	0.99	2014-05-22	1924	569	2.1	X-RAY DIFFRACTION	0.3
4pme	1	0.95	0.95	0.95	2014-05-21	233	278	1.264	X-RAY DIFFRACTION	1.19
4qfv	1	0.92	0.92	0.92	2014-05-21	910	572	1.999	X-RAY DIFFRACTION	0.63
[truncated: 1,569 more rows]
